# Supplementary material for: Genome-wide analysis of miRNAs in Carya cathayensis
Source: BMC Plant Biol. 2017 Nov 29;17:228. doi: 10.1186/s12870-017-1180-6 (PMC5708078; doi:10.1186/s12870-017-1180-6)
Supplement: Supplementary file 1 — Table S1. Cloning of hickory miRNA precursors primers. Table S2. Real-Time PCR of hickory miRNA primers. Table S3. Real-Time PCR of hickory miRNA targets primers and target sequencses. Table S4. Hickory miRNA sequences. Table S5. Conserved and Novel different expression miRNAs identified in Carya cathayensis. (XLS 259 kb) [file 12870_2017_1180_MOESM1_ESM.xls]

## Sheet: Table S1
	Cloning of hickory miRNA precursors primers
	Name	For Primer	Lenth/nt	Tm	Reverse Primer	Lenth/nt	Tm
	cca_miR27	GGGGTACCAAGGAGTCTGTCATAAAGGAA	29	64.9	GCTCTAGAGGTGTTAAGCAAGAAGTAGC	28	63.5
	cca_miR38	GGGGTACCCGGCTCAATCAAATTAACAG	28	64.9	GCTCTAGATCCCTGAAGCTATTCATTTC	28	62
	cca_miR55	GGGGTACCTAAATCCAGGCACAACGAGT	28	66.4	CCCAAGCTTCACTTTGTGAGGCAAACAGC	29	66.3
	cca_miR65	GGGGTACCGACAAAACAGAAAATACCAAACT	31	63.4	GCTCTAGAGATGGGGATGCTTCCAGATC	28	66.4
	cca_miR67	GGGGTACCCAATCCGAGTGCTTCCAACT	28	67.9	GCTCTAGATGCCTCCAAATTCCCAAATA	28	62
	cca_miR77	GGGGTACCTGCCTAGCAGACACTACAGG	28	69.3	GCTCTAGAAGCAAAATGGGACAATAACG	28	62
	cca_miR87	GGGGTACCAAAAGTCTGAGAACAACGAT	28	63.5	GCTCTAGAAGAAGAAAGAAAGGAAAGAA	28	59.1
	cca_miR92	GGGGTACCCCAGAAAGAAAGTACCCAGGAG	30	68.9	GCTCTAGACAAACAGAAGCAGCCAGAGC	28	66.4
	cca_miR100	GGGGTACCTGTAGTCGAGGCGCTTGGAG	28	70.8	GCTCTAGACCATTGATGGCTAAATGTGA	28	62
	cca_miR105	GGGGTACCGTACTTATACTCAACCTCCC	28	66.4	GCTCTAGAGAAAGACGATTTATTTACAAC	29	59.2
	cca_miR107	GGGGTACCTTTCTTCAGCCGATCCTTAT	28	64.9	CCCAAGCTTTACCGAGTCTTGGGTTTTCT	29	64.9
	cca_miR110	GGGGTACCAATAAAGGCTACAGAACAAG	28	63.5	GCTCTAGATTGGAGTCAGAGTTGGAGGG	28	66.4
	cca_miR113	GGGGTACCAAGGAGTCTGTCATAAAGGAA	29	64.9	GCTCTAGAGGTGTTAAGCAAGAAGTAGC	28	63.5
	cca_miR122	GGGGTACCTCCATGATCTACTCCCTTAT	28	64.9	GCTCTAGACTTTACGAGCCTCTATTTGT	28	62
	cca_miR125	GGGGTACCCATAAGCTACAAGAAGATTT	28	62	GCTCTAGATATAATGAAACTATTCGGTC	28	59.1
	cca_miR128	GGGGTACCGATTTAAAAGTGTTGCTGTG	28	63.5	GCTCTAGAGTATTAGTAATGAATATGCCT	29	59.2
	cca_miR129	GGGGTACCGATGAGGGATGTTCAGACGT	28	67.9	GCTCTAGATTGTTTGGTAGCCAAGGATG	28	63.5
	cca_miR135	GGGGTACCAGTTTGCAGAAAGAAAGAGG	28	64.9	GCTCTAGACCCCGGAAAAGTGTCATAGA	28	64.9
	cca_miR140	GGGGTACCGAACTGAGTCTAAGCTTGCA	28	66.4	GCTCTAGAGCCTCCAAATTCCCAAATAT	28	62
	cca_miR158	GGGGTACCTACCCCTTACACGAGTTGTT	28	66.4	GCTCTAGACCTTGCTACTTTGAAGTGAATA	30	62
	cca_miR164	GGGGTACCTTAAACTTTCTCCTTTGCTG	28	63.5	GCTCTAGATCATGGACGAGAAGATTACA	28	62
	cca_miR172	GGGGTACCTATTGGTGCGTTTTGTGGTA	28	64.9	GCTCTAGAAAGGCGGAATTAAATAAAGA	28	59.1
	miR156a	GGGGTACCGTAAAGGATAAATTGGTATGTG	30	63.4	GCTCTAGATCTGGAATAGAAAGAATGAGA	29	60.6
	miR160a	GGGGTACCATTTCGTATTTCTACTTCTTG	29	62	GCTCTAGAACTCATGTTATCCATAGACG	28	62
	miR166a	GGGGTACCGGCTAGGGTAATTTGGTGTA	28	66.4	GCTCTAGAGTCCGAGAATCATTTAGGGT	28	63.5
	miR166b	GGGGTACCCCACAGTACCCTCGATTACC	28	69.3	GCTCTAGAGGCGTCGTTTCCGACCATAT	28	66.4
	miR166b-3p	GGGGTACCCCACAGTACCCTCGATTACC	28	69.3	GCTCTAGAGGCGTCGTTTCCGACCATAT	28	66.4
	miR167f	GGGGTACCTTAAACTTTCTCCTTTGCTG	28	63.5	GCTCTAGATCATGGACGAGAAGATTACA	28	62
	miR168a	GGGGTACCTCTCCGATTCAGTTGATGCA	28	66.4	GCTCTAGAGAGGCGAGCTTGGTTTAGTT	28	64.9
	miR169a	GGGGTACCGTACTTATACTCAACCTCCC	28	66.4	GCTCTAGAGAAAGACGATTTATTTACAAC	29	59.2
	miR171a-3p	GGGGTACCGCTAGCTTCTTGTTGATTTC	28	64.9	GCTCTAGATAATAACAAATGAAGCCCAC	28	60.6
	miR397a	GGGGTACCTTGCTCATGGGCATCTATTT	28	64.9	GCTCTAGACTGGGTCTGTAGCAGTAAGT	28	64.9
	miR398a	GGGGTACCAATATCTTTCTCCATTGGCATC	30	64.8	GCTCTAGAATCGCATCTGTGACAGACCTTC	30	66.1
	miR408	GGGGTACCCCAGAAAGAAAGTACCCAGGAG	30	68.9	GCTCTAGACAAACAGAAGCAGCCAGAGC	28	66.4
			0
			0

## Sheet: Table S2
	miRNA Name	sequence	RT Primer	Lenth/nt	For Primer	Lenth/nt	Tm	Reverse Primer	Lenth/nt	Tm
	cca_miR27	UGGUAUGGGCGAGUUGGGAAG	GTCGTATCCAGTGCAGGGTCCGAGGTATTCGCACTGGATACGACCTTCCC	50	TAAGCGTGTGGTATGGGCGAG	21	63.4	CAGTGCAGGGTCCGAGGTATT	21	61.4
	cca_miR38	AGAUGUUGGCGCGGUUCAAUC	GTCGTATCCAGTGCAGGGTCCGAGGTATTCGCACTGGATACGACGATTGA	50	ATTAGATGTTGGCGCGGTTCAA	22	64.4	CAGTGCAGGGTCCGAGGTATT	21	61.4
	cca_miR67	UGCAUUUGCACCUGCACCUAU	GTCGTATCCAGTGCAGGGTCCGAGGTATTCGCACTGGATACGACATAGGT	50	GTGTGCATTTGCACCTGCACC	21	64.3	CAGTGCAGGGTCCGAGGTATT	21	61.4
	cca_miR77	UAUUUGCAAGCCGGUGUGGAG	GTCGTATCCAGTGCAGGGTCCGAGGTATTCGCACTGGATACGACCTCCAC	50	CAGCGTGTATTTGCAAGCCG	20	62.6	CAGTGCAGGGTCCGAGGTATT	21	61.4
	cca_miR92	CAGGGAGUGGGCAGAGCAUGG	GTCGTATCCAGTGCAGGGTCCGAGGTATTCGCACTGGATACGACCCATGC	50	TGCAGGGAGTGGGCAGAGCATG	22	69.9	CAGTGCAGGGTCCGAGGTATT	21	61.4
	cca_miR100	UUACCAUUGAUGGCUAAAUGUG	GTCGTATCCAGTGCAGGGTCCGAGGTATTCGCACTGGATACGACCACATT	50	GCGTGTTACCATTGATGGCTAA	22	60.4	CAGTGCAGGGTCCGAGGTATT	21	61.4
	cca_miR113	UCCCUACUCCGCCCAUGCCAUA	GTCGTATCCAGTGCAGGGTCCGAGGTATTCGCACTGGATACGACTATGGC	50	ATAGCGTGTCCCTACTCCGCC	21	63.1	CAGTGCAGGGTCCGAGGTATT	21	61.4
	cca_miR122	CAACCUACUGAAACCGACAUG	GTCGTATCCAGTGCAGGGTCCGAGGTATTCGCACTGGATACGACCATGTC	50	CCAGCGTGCAACCTACTGAAAC	22	62.3	CAGTGCAGGGTCCGAGGTATT	21	61.4
	cca_miR125	UAAGAUGUGGCACAUUUAUCA	GTCGTATCCAGTGCAGGGTCCGAGGTATTCGCACTGGATACGACTGATAA	50	CGTGTAAGATGTGGCACATTTAT	23	57.4	CAGTGCAGGGTCCGAGGTATT	21	61.4
	cca_miR129	GGCAGUCUCCUUGGCUAAUC	GTCGTATCCAGTGCAGGGTCCGAGGTATTCGCACTGGATACGACGATTAG	50	ATAGTGGGCAGTCTCCTTGGC	21	60.7	CAGTGCAGGGTCCGAGGTATT	21	61.4
	cca_miR140	AGGUGCAGGUUUAGGUGCAAA	GTCGTATCCAGTGCAGGGTCCGAGGTATTCGCACTGGATACGACTTTGCA	50	CCAGCGTGAGGTGCAGGTTTA	21	63.4	CAGTGCAGGGTCCGAGGTATT	21	61.4
	cca_miR158	UUCCCUUGACCACUUCAUUGG	GTCGTATCCAGTGCAGGGTCCGAGGTATTCGCACTGGATACGACCCAATG	50	CGTGTTCCCTTGACCACTTCA	21	60.6	CAGTGCAGGGTCCGAGGTATT	21	61.4
	miR156b	UUGACAGAAGAUAGAGAGCAC	GTCGTATCCAGTGCAGGGTCCGAGGTATTCGCACTGGATACGACGTGCTC	50	GTGTTGACAGAAGATAGAGAGCACG	25	60.3	CAGTGCAGGGTCCGAGGTATT	21	61.4
	miR159a	UUUGGAUUGAAGGGAGCUCUA	GTCGTATCCAGTGCAGGGTCCGAGGTATTCGCACTGGATACGACTAGAGC	50	GTTTGGATTGAAGGGAGCTCTAGT	24	60.4	CAGTGCAGGGTCCGAGGTATT	21	61.4
	miR166a	GGAAUGUUGUCUGGCUCGAGG	GTCGTATCCAGTGCAGGGTCCGAGGTATTCGCACTGGATACGACCCTCGA	50	TAACGTGGGAATGTTGTCTGGCT	23	63.5	CAGTGCAGGGTCCGAGGTATT	21	61.4
	miR166c	GGAAUGUUGUUUGGCUCGAGG	GTCGTATCCAGTGCAGGGTCCGAGGTATTCGCACTGGATACGACCCTCGA	50	CCAGCGTGGGAATGTTGTTT	20	60.7	CAGTGCAGGGTCCGAGGTATT	21	61.4
	miR166d	UCGGACCAGGCUUCAUUCCCG	GTCGTATCCAGTGCAGGGTCCGAGGTATTCGCACTGGATACGACCGGGAA	50	TAGTGTCGGACCAGGCTTCAT	21	59.5	CAGTGCAGGGTCCGAGGTATT	21	61.4
	miR168	UCGCUUGGUGCAGGUCGGGAA	GTCGTATCCAGTGCAGGGTCCGAGGTATTCGCACTGGATACGACTTCCCG	50	ATAGCGTGTCGCTTGGTGCAG	21	63.6	CAGTGCAGGGTCCGAGGTATT	21	61.4
	miR169a	UAGCCAAGGAUGACUUGCCUG	GTCGTATCCAGTGCAGGGTCCGAGGTATTCGCACTGGATACGACCAGGCA	50	CAGCGTGTAGCCAAGGATGACTT	23	63.4	CAGTGCAGGGTCCGAGGTATT	21	61.4
	miR171d	UGAUUGAGCCGUGCCAAUAUC	GTCGTATCCAGTGCAGGGTCCGAGGTATTCGCACTGGATACGACGATATT	50	ATAGCGTGTGATTGAGCCGTG	21	61	CAGTGCAGGGTCCGAGGTATT	21	61.4
	miR172c	AGAAUCUUGAUGAUGCUGCAU	GTCGTATCCAGTGCAGGGTCCGAGGTATTCGCACTGGATACGACATGCAG	50	CCAGCGTGAGAATCTTGATGAT	22	59.3	CAGTGCAGGGTCCGAGGTATT	21	61.4
	miR172g	GGAAUCUUGAUGAUGCUGCAG	GTCGTATCCAGTGCAGGGTCCGAGGTATTCGCACTGGATACGACCTGCAG	50	GCGTGGGAATCTTGATGATG	20	58.4	CAGTGCAGGGTCCGAGGTATT	21	61.4
	miR319d	AUUGGACUGAAGGGAGCUCC	GTCGTATCCAGTGCAGGGTCCGAGGTATTCGCACTGGATACGACGGAGCT	50	AGCGTGATTGGACTGAAGGGA	21	61.9	CAGTGCAGGGTCCGAGGTATT	21	61.4
	miR393a	AUCAUGCUAUCCCUUUGGAUU	GTCGTATCCAGTGCAGGGTCCGAGGTATTCGCACTGGATACGACAATCCA	50	AGCGTGATCATGCTATCCCTTT	22	60.6	CAGTGCAGGGTCCGAGGTATT	21	61.4
	miR396c	GUUCAAUAAAGCUGUGGGAAG	GTCGTATCCAGTGCAGGGTCCGAGGTATTCGCACTGGATACGACCTTCCC	50	GTTCAATAAAGCTGTGGGAAGGT	23	59.6	CAGTGCAGGGTCCGAGGTATT	21	61.4
	miR398a	UGUGUUCUCAGGUCGCCCCUG	GTCGTATCCAGTGCAGGGTCCGAGGTATTCGCACTGGATACGACCAGGGG	50	GTGTGTTCTCAGGTCGCCC	19	58	CAGTGCAGGGTCCGAGGTATT	21	61.4
	miR408	AUGCACUGCCUCUUCCCUGGC	GTCGTATCCAGTGCAGGGTCCGAGGTATTCGCACTGGATACGACGCCAGG	50	AGCGTGATGCACTGCCTCTT	20	60.6	CAGTGCAGGGTCCGAGGTATT	21	61.4
	5.8S				CACCCAGCGTCGCGTCTCAT	20	66.4	CACCGTGGATCGTGGCAGTC	20	64.1

## Sheet: Table S3
	For Primer	Lenth/nt	Tm	Reverse Primer	Lenth/nt	Tm
contig06943(miR27)	AGAGATGGAGGGTTAGGGCA	20	59.8	TCTGGGAGAGGGAGTTTTGG	20	59.8
contig23321(LOM1)	TCACTCCTATCACACCCCCG	20	61.9	TGGTCCTCTTCGAATCAGCC	20	59.8
contig24104(LOM3)	GTGGTGGCGACATAGTGAAA	20	57.8	AGAGCTGATCGAAACGGGTA	20	57.8
contig26884(HD-ZIPIII)	TGGCACTCTCTCCCTCTCAT	20	59.8	GTTGGCTTCACTCCCTTCAT	20	57.8
contig09385(LOM1)	CAACTTCACCGAGTCCCAAG	20	59.8	CGCTGCCAGCAAAGAACAAT	20	57.8
contig20413(LOM3)	CCCTTACCCTTTGAGGATTT	20	55.8	TGTTGGTGTGCCACTTTTGT	20	55.8
miRNA target sequences
>contig06943(miR27)
aTTTCGgTAGGTTCTGCgTtCTTGGAtCtGgAaGgAaGCAGTCAaCCGCtACACAGgACcTCCGATtCACTtGCCATTGgCCcTCACCACACAAATCTTAAGTCCTATTATTATAGGAaTCAGGAAAACAGTCGGAGCCAGAATCCAGAGTGTCAGACCTCCCTTGGTAGTCAATACGATTCGGAACTTCAAAAAATAAAAatAAAATCCGTGCAGCTGCTGCTATTGTCAGGCCAACAGTGTTGTGATAGCTCAAACAAAGGAGAttACtACAACTTGCGCATCATAATTTATTTtGACAATCCCAGATCATATATACATGCATAGCACAACAAAACaTTCTTTAAATATTGAAGCAAATCATTTTTCtCCATTATTATTCCGCGTCAAATTATTCAT…
>contig23321(LOM1)
ATGCCCTTTCAGCTACAGGGGAAGGGGGTCTTTGAAATCGCAGGCTTTGCTCCGGTTTGTGCTTGGAATAGCAACAACAATCATAAGAAAGAAGAGCTTCTTGGCTTGGTGAGCAACAACGACAACCACCACCACGAGCCCACCTCCGTGCTTCATATGAGAAGAAGCCCGAGCCCTCCCACGTCGGCATCGACTCTGTCTTCGTCTTTCGGCGGCGGAGGAGGCGGCGGTTCCTTGGACCCACCGCCCGCTACGACCGCATCCCAACCCGAATTCGCTCGAAAGGACGAATGGGCATCGGAGCTTCAACCAATTCCGAGTGGACTAGAGGCAATAACTGGCGGAGGAAGATGCGCGCTTGGATTGGTAGACTGGGAGACCATGTTGTCGGAAACGGCG…
>contig24104 (LOM3)
ATgGAGGATTGGGAGGGCGTGTTTTCTGATACCTCACCAGGCCAAGAACAGTCCATTCTCAGAATGATTATGGGGGATATTGAAGATCCGTCTGTTGGACTCAACAAGcTCTTGCAGGGTGGGAATATTGGCTCCCATCAGGACCTTGAATTCAACGCTGGCTTCGGCATCATAGATCAAGCTACTgGCTTTGGTTTTGAACCCATTTCAACGGCCAATTCCGTGGCAAGCATTGACCCTTCTTTACCTATACATTCTTCGGATTTTCCCTTCGGCAATGCAAGGCTTGGTTCGATTTCAATTCCTAATCCGAATCCGAGCCCTTTGTTCTCTACCCCAACAAGTAATGCTTTGCCGGTTTCGCTTCCTCCAGGCGTGtTCCTTCAACAACAGTTGCAA…
>contig09385(LOM1)
atgaaggccATGCCCTTACCCTTTGAGGATTTTCAAGGGAAGGGGGTGTTAGATTTTTCAACTACTGCATCTTCCGATTTTTCCCAGCATCGTCATCATCATCAACAATCACAAAAGTGGCACACCAACAAAGAAAATTGCTATGTGGGCACTGAGCCTACCTCTGTTCTGGACACTAGAAGAAGCCCCAGCCCTCCAACTTCAACCTCTACCCTGTCTTCCTCTCTCGGCAACGGCGGCAGCGGCTCCACTGACACCAACACCAACACAACCGGCGTGGCGGCAGCGGCAGCAGCAGCCTCCGAAAACCCGTCCCAAACCGGCTTAGACATAGGGGAAAAATGTGGGCTGGGAATGGAGGATTGGGAGGGCGTGTTTTCTGATACCTCACCAGGCCAA…
>contig20413 (LOM3)
gACACAAGGAAGACAGAGTCCTTCAAAGAGAGGaagAaaGAAATCCCCACcAAAGTGTTGTTTTTTTtATTTTATTTTtATAAACCACGAAACAGGTAGAAGGAGAaGAaCATTGATGCCAAAAAaGGTTTGgtGCTGTATCATAAAAATTTGAGCCCAAAGCATTAGCAtAGAaGAAGAaTTGCAGCAGTTGAGGTGTGTGTGGTGAGATGGGTTTCTGGAGTTCTGCAGgCcTGTAaCATGTGTCTTTAATTTTGTGTCAGAGTTTCAACCcTACAAAGTCTGATTTtGTTCTTAAATTTACTGTCCACCTTTCCCTCCATTTTGCAAATTTTGGACCAaGaCCATAaTACTTCTGGTTTTtCGGCTTtGAGAAAGTCTGTTTGGGGgTtCtCGtCt…
>contig26884(HD-ZIPIII)
ATGGCAATGTCCTGCAAGGATGGTAAGCTGGCAATGGACAACGGGAAGTATGTCCGGTACACACCTGAGCAGGTTGAAGCACTCGAGAGGCTCTATCACGATTGCCCGAAGCCAAGTTCAATTCGCCGCCAGCAGCTTATTCGTGAGTGCCCAATTCTCTCCAATATCGAGCCAAAACAGATCAAGGTCTGGTTCCAGAACAGAAGATGCAGAGAGAAACAGAGGAAAGAGGCTTCGCGGCTTCAAGCTGTAAATAGGAAGCTGACAGCAATGAACAAACTTTTGATGGAGGAAAATGATAGGTTGCAGAAGCAGGTCTCACATCTGGTTTATGAGAATGGTTACTTCCGCCAACATACCCAGAATACAACGCTTGCAACCAAAGATACAAGTTGTGAA…

## Sheet: Table S4
Name	Expression(CA)	Expression(CB)	Ratio		Start	End	Start	End	MFE	miRNA seq	target gene	Precursor Sequences
cca_miR1	0.34		0	Unigene060575	869	891	753	901	-37.8	CAATGGAGAAGAAGAAGAAACAG	cca_miR1_gi|224119366|ref|XP_002318054.1|_predicted_protein_[Populus_trichocarpa] cca_miR1_gi|462401387|gb|EMJ06944.1|_hypothetical_protein_PRUPE_ppa010204mg_[Prunus_persica] cca_miR1_gi|462401387|gb|EMJ06944.1|_hypothetical_protein_PRUPE_ppa010204mg_[Prunus_persica]	GCATACCCTCAAACCCAAGGCCTTTATCACTTGAGCCAACCCCTAGGGGTTAAGTTTCTCCTACAAACCTAAACGAAATTCTCACAATTCAAGTATAAAAAAGGACAATTATGCTAGGGACAGTCGAGAGATGCAACCGAGGGGCAGTCGTCTAATATATTATGCCACGTCAGTCGAGTTATTTAAAAAAGAAAAAGAAAAAAAGACAACCAAAATGGAAATAGAAAGAGAAATGCAGAGGTTGTCTTCTTCATTGGTGGGTGTCTTCGTTCCCTCGTCAGTAGCAGTAAGGATCAACTCCAGGTGCTTCGTCATCCTGTTTCTTCTTCTTCTCCATTGTGCCGTCCTTCTCTCTCTGTGTTTCTCCTCTTCTTTCTCTTTCCATTATCGAACCAGCCT…
cca_miR2	0.62		0	Unigene032824	402	424	159	434	-62.79	GTTGCCTCTAGAATAACCAGACG		CAAGCCGTGGAAGTTGAACCCTAGTCGTGATGGCGGCTCTCATCTCAGGAGGAGCCGTGTTTCTTCTATTGTCTTCCTTGTCTGACCGTCTTCTCTGTTTGTTGAAATATGATTGTTTTGTATGAATGCCTCAAAGAGTAGCCTTATGAAGCTAACTAGCGATTTCATAGACTGGCTTAGTTTGGAGGCACAGATCGATTTCATAGACTGATTTTATTTTTTAGGGGACGATTTTCTTTTCTTTCCCATCAAATGGTCCCCCAATCAGCCTTTGGACATTTCTTTCTTCTTCTTTCGTTTTTTCTTGTATGAAGGATGCATGTTTTAACTCTCACTTTTATTTTTTATTTAAATTGGGGGCTGTATTTCTTTCACAGTTATCTCTCTATCTATCCGTTT…
cca_miR3		0.42	#DIV/0!	Unigene068135	954	974	944	1304	-91.66	AGCAGGAGGTGTGGATCTTAG		ATTCTTCATTCCACAACTCGATCCCCAACTTGGGGTCGAAGAATGCGATTGGCTTTGCAAACTGCAAAAGCCATCGACATTTTGCACTCCTCAAACCCACCTGTGATTCATAGAGATATAAAGTCTGCCAATGTGCTAATAGATAGAAACTATAATGCCCGGTTGGGTGATTTTGGTTTAGCCCTTAGGTGCCATGTGGATGACTATAGGCTAAGATCCACACCTCCTGCTGGGACTATGGGGTACTTAGACCCTTGCTATGTGACCCCCGATAATTTGAGCACAAAGACTGATGTGTTTAGTTTTGGGATTTTGTTGTTGGAGATTATTAGTGGGAGAAAGGCTATTGATGTTGGGCACTCACCGCCTTCGATAGTGGATTGGGCGATTCCCCTTATA…
cca_miR4	0.34		0	Unigene012905	177	199	118	219	-29.1	GTCACACGGTTGTCTGACAGACA		AGGATCTGTTCTATAGGCTCGTACCTCTGTATCCTTGATCGCTAAGGAGACAGGACCTAAAGTCTGGTGGATGAACTATGGCCGTGTGATCAGAGCGTGATTAACAGTTTCATGGTCTGCGGGGTTATGAATGCAGTAGAGGATCGTTCGTGGCCAGCAAGTGCCTGGTTGTGATGGTCACACGGTTGTCTGACAGACATTTCCAAATCTATTTTTAATTTTAATTAATAATTGCTTGAATGTATTAACATTCTCAATGTTTGTTAATATGAATACAAGAAAAAATA
cca_miR5		1.01	#DIV/0!	Unigene054827	400	421	258	431	-36.1	TTATTTTCAGTTTCAAGTTCCA		TCATGTTTGCCATGATTATGTATGTTTCCACTCATGTTAATGATGTATAGACATGCTATGAGAATCTGTGAATGATATGTATTTTATGAAGAGTCTTTCGAAAATTAAGTCTATAATAAATTATGTAATATTTTACGGTATGATGTGCTATCTATTGAGTCTTCGACTCATTTTTGTTTGTTTTTGTTTTCTTCTACATTTAATTGTCATAGATGAAGTTTATGTTGATGCGGAGCTAGATGGCAGGAGTAGATCTAATTCAAGGACTAGGAATTAAATAAGTTCTCTTTTCACAAGGATTAGTTCTTTTATGTCTTATTTAAGACTAGTTTATGTTTTGTTTTATTTTCAGTTTCAAGTTCCAAGGACAATTTATGTTCATTTCAATTTAATGTTTTT…
cca_miR6	6.13	6.48	1.0571	Unigene067134	444	466	356	476	-43.7	TGCCTGTGATGTAGCTGAGGCTG		TTCACACTTTCTCTTCTCTAATGGTCTCCCGAACCCTTAGCTAATCCGAATGGCACTCTCTCTCTTCCCTTGCCATCACCACTCTCTGGCTCTCATCCGTAGCCCTCTCACCTACTTTCCCATTTTAGAGACAGGGAAGAGACCCTCGAACAGGAACTCAACTGGGTTTCCATGTCGCTGCTCATGCTCTTCCTCCAATGGTGGTGCAGAACCAGCCACGCTATCTTTACAGTATGACGGAAGAAGGGCACTGCTTGGCGCTCTTCTTACAACTGTTGCGGGAGTCTATGCCTGTGATGTAGCTGAGGCTGTTAGCACGAGTAGAAGAGCTCTTAGAGGAGCAAAAGTACCTGAAAGTGAATTTAAAACTCTTCCCAGTGGTCTGAAGTACTATGATTT…
cca_miR7		0.3	#DIV/0!	Unigene071861	208	228	131	248	-59.1	AGAGGATGGTGAAGCTGGTGA		TCCAAAAAAAAAAAAGAAGAAATTCTTCTGTTCTCTTCGCTCTTTTTGGTAAGTTTTTTTTATGTGCAGTGAACTTGCCACACTTAACTTTTAGGGGAAAGAGGCCCAGCAGTAGACCTCTATCTTGGAATGCACACCAGGTGCAAGTATATACCAGTGTTGCCTTCCTCTCTTTGATTAGGAGCTTGGCTTTCCTACTAATCAAAGAGAGGATGGTGAAGCTGGTGATATACTAACACCTGTTCAAGCAGTTTTAAAGGGCCCTAAGGGCTCTCACTTTAGACTCTGCTGTATAAGTCACTTTCTTCTGGTTTGCAAAGAGTAAATTGATGTACTTCCATCTTTAATTAGTAGCTTCATCCACACAAGCAGGGGAAAGTTTATCATTTATTATATGTT…
cca_miR8		0.71	#DIV/0!	Unigene045369	103	123	93	196	-34.89	TGATGTGGCGCATTTATCATC		GCCTATCAAAAATAAAAAATGGGAATTCAAACTTTATTTACACTATATAATAAGAGTAATGTTATACACCACACTATCATCTCACTTACATCTTAATATAAATGATGTGGCGCATTTATCATCATTGGATGATAAAAAAGCATGGAATAAATTATCATTCAATGGTGGTAAATGTATAACATCTTATTTAGTGGGATACAAGTGGGATGATAGTATGATGTATAGAATTTTTCATATAAAAATAGTTTGAAGCCGCAGAGATGGATCTAAGTCTAACAATATATACACAGTTTCAAAAATTATGAACAAATGTCCAAAAAGCTGGTTGTCATGCAGTGAATTTGTCTGCCAAACCAGAATATACCTTCATTTTAAAGTAGCTCAAAGACCAACCTAA
cca_miR9	9.11		0	Unigene042399	908	927	705	937	-74.42	CGCTATCTATCCTGAGTTTC		TCAGAAGGATTAGCATATCCTGAATGGGAGAAGCTTTTGAAGTTACAAAATCAGGATGGAACTCCTAAAAGAAAATCTTAAAGAAGTAAGGTCCCTGTTCAAGTACATTACTTTGTGCAGATAATTATCTTATATATATAATCACAACATCGAAGGGTTTAATCATCCATAACAGGTGCTTTGGTTTCTCTGTCCCCAAACAATTAGACACACCATGTATCCTAAAGTTAGGTCAGGCTTATCGACTCTTGCAAATTGGCCTAAAAATCATCACTCCCAACCGTAGATGTGGTCTATAATGGCCAACCAGATGATCCACATTGAATATAATATCCAGAAGCGACAACATATTCTTCTCGGTCGGAGCTGAGACCACAGTCCAGAGAAAGTAAGAAGAAC…
cca_miR10	0.34		0	Unigene021550	1	21	1	253	-57.12	AAGCGAAATTTGGGGGCGTCA	cca_miR10_gi|462408579|gb|EMJ13913.1|_hypothetical_protein_PRUPE_ppa018766mg_[Prunus_persica] cca_miR10_gi|462408579|gb|EMJ13913.1|_hypothetical_protein_PRUPE_ppa018766mg_[Prunus_persica]	AAGCGAAATTTGGGGGCGTCACATATATTCTTGTTAATTTCTCAGTTTTTCCTTTCTTCGTTCTTCCCTCTTTCTTCCTTTCTTCCATTAAGGTGAAATATAGATGATAGGAATGATTTGTAATCTGAGCCATTCATACTACATTTATGTACAAGTAAACATTTCAATGCGTGGCTCTTGGTCGGTTTTGAAACTCTAGTTTTGGTTATGAATTAATTCAAGCTTGTACATTGATGCCTAAGAATGAATGCTGCTGCAGCCCTTGCAGTTTTATGATTATCAAGCCATATCGGGGCCGGCCCCGGGCAGGACCCTCTCTTGCCTTTTCTCAGACCGG
cca_miR11	0.56	1.07	1.91071	Unigene043839	1099	1119	1089	1333	-56.33	TGTTTTATTGGGTTTTGGGAA	cca_miR11_gi|470115237|ref|XP_004293809.1|_PREDICTED:_MOSC_domain-containing_protein_2,_mitochondrial-like_[Fragaria_vesca_subsp._vesca] cca_miR11_gi|462397959|gb|EMJ03627.1|_hypothetical_protein_PRUPE_ppa009807mg_[Prunus_persica] cca_miR11_gi|462397959|gb|EMJ03627.1|_hypothetical_protein_PRUPE_ppa009807mg_[Prunus_persica] cca_miR11_gi|225457993|ref|XP_002280044.1|_PREDICTED:_uncharacterized_prot…	TATGGCTGTGTGATTGGGATGAAATTAGAGTAATGCTAGGTACAAGCCCCAAATAGATAGGCCTCATACAAGTCCTTTGTAAAAAAGTGGGTCCCACTAATAAATAATAGTTTTTTTACACTTTTAACATGGGGTCCACTTTTTTAAAAGGCTTGGGTGGGGCTTGTACAAATTATTTCTCATATTTTTATTCAATTTTTTCTCTCTCCTTTCCCAAAACCCAATAAAACATCTTAACTCAAACCATTTCACTACTATTTACAAATCAATTCACTACTATTCATAAATTATCTCATCTCATGAATGAAAATGATCAGTTATTAAGTACGTGTGGAATGAAAAGGTCATAAAGATCGAATCATGCATGGTCGTAAATATTCATTCTCTTCGCCTTATTAT…
cca_miR12		0.36	#DIV/0!	Unigene066884	338	359	176	369	-75.1	AAGAGGAAGTGGAAGAGCAGCT	cca_miR12_gi|462413421|gb|EMJ18470.1|_hypothetical_protein_PRUPE_ppa011920mg_[Prunus_persica]	ATTTTCCAAAGCCTCAGCTTCCCGCAGCTTCAGCTCCTCCGTCAATAGCTCTGCAAAATTCTTTTCCGTGTCTTCACTCACCTCTGGGTCATGCTTTACACAATCTGCAAAGGATGCATTGCTCAATCCTTGGGGAATGGAGAGTAGTGGCTGAGAGGAACAATCGCATTGGCAGGGAGGACAGGAATAAGAGGAGGAGGAGTGGCTGACAGCGGCTAAGCCCTCCATGAAGTGCCAGTAGAGGGGTGGCCCAAGTATATAACCCCCAATGCACAGCCCCACCACCACCAATCCCACCTTTAATACCATCGGATTATTCATTGCACCAGCGTAGATCAGCTGCTCTTCCACTTCCTCTTCCTCTTCCTCCTAGTCCTCTTCTTCTCTTTCACGTTTGAA…
cca_miR13	0.28		0	Unigene055160	1192	1212	954	1222	-69.6	ATATAAGATGCAATGTTCCTA		CTCCCGATAGGAGAAGACCCAGACAAGAGACCACTACTTCAGACGCAGCCTCTGGATGAGATGGTTTTTTATGTTTGGTCTTAAAGTTCTCAGCCTGTTGGGTGTTTCTCTGTCATTCTTCACCATGTATCTGTGAGCACTACAAGCATAGATAGTTCAACTTGAGATCAGAGAAATGCTGCTTATGAAGTGAATCTGGTCAGATGCATTGTTGATGCATTTTTTTGTAAGATCAACCTAGTAGCATCTCTCAAGGAATATGTACCTTTGATGCATGAGTATGTTACATAAAAATTTTTGCTATCAAATCTGTGCTTAATTTGAATTGAATCATGTAGAACTAGATTTGTGTGACGTCCATTAGATTCCGCTTCAGATCAAATGAACATTTGAAGCATT…
cca_miR14	1.07		0	Unigene053625	2147	2167	2137	2472	-127.7	CAGCGGTTAATGTGGGGCATT		GAGTTTCTCAATTTCGGTGTCATGCTGGATTTGTGAATCCCAGTTTGACTTTCCAGGTTATTAAGTCGAATGTGATCAATGCACTTCGATCACTAGATCCGGTGGGTTTTAGCGTAATACCAGCTTCTGTAATTATTTCCACAAGCAAAATATATTAAGATGTGAAGTGTGAGGTATTTTTTTCATTCTGAATTTTATCATTTCCAGTCACAGCGGTTAATGTGGGGCATTTTAATTGGCTTCCAAATTAAATAGAGATCTTCTCCGTTTGTCTAACCAAATTGGATATTCCAATTCTGGAGAGAAATAGACACACATGTAGATTCTACAATATGTAATGTTGTCTGAAAGTTGCGGTAAAGGATTTTCTGGCAATATGGACTCTACATGAGCATTAAT…
cca_miR15	0.73		0	Unigene048783	921	941	734	951	-54.24	CGACTGTACGTAGCATTACTC	cca_miR15_gi|462404886|gb|EMJ10350.1|_hypothetical_protein_PRUPE_ppa005912mg_[Prunus_persica]	AAGCTCTAATGCTGCCATTCAGAAAATTGAATCAATTCCTTCAAATTCAAGCAATTTCTAAAGTTTATACAAACATCAGCTTTCATATTTTTTACATCTGATTTCTATCACGTGAAGCCAATACTGGTACGATTCTTAGCTGCTTGGCCACCCGTTATATTTTATTTTATAATCCCAAAAAATGAAGAAAATAACAAGTAAAATTAACAAGATAAATGATATGTATAATCATGAAGTGAACAAGCGTCACACAATTCTTTTGAAAAAGTGAATAAAGACAAGAGCTACATAAAAAACTAATGTTTTACTTAAATAAAAAAAAAACTAATGTTTTAATAGTGGATCCTACACTTTTTCAAAATGATTATGTGGCACTTGCGCACTCTACGACTGTACGTA…
cca_miR16	1.01		0	Unigene008872	1573	1594	1290	1604	-125	TTCGGAATGGGAGTTTTCACGT	cca_miR16_gi|297796629|ref|XP_002866199.1|_hypothetical_protein_ARALYDRAFT_918901_[Arabidopsis_lyrata_subsp._lyrata]	GTCACCAGATAGGATACCCCCACGCTCTAACATAATCCAATTAACAAAGGTTTAAAACTATTAATAAGTAACAAGGACCCAACAAAGAAGATGGAAGTAAAACCAGGACATTGTAGATAAGTAATCGTGAATTTCACTAATCAAAGAGTGATAATCCCAAGTCATCATCACTCTCTTCTTCCTTCTCTTCTTTCTTCTCTTCCTTCTCTGCTTCAGCGGCCGGAGCTGCACCTCCAGATGCTGCAGCAACTGCTCCGCCACCTCCAATGAAAGCACCACCGGAAGCACCACCAATAATCACCTGGAATACGGCGGAGGTAGGGGTAACGAGGGAGAAGGAGGACTGGACCCCACCAGAAGAGTCAGCGCAGAGAGCGGTCTGTACGAGCTTCCTCTGGA…
cca_miR17		0.53	#DIV/0!	Unigene068078	297	317	189	327	-53.3	CGCAAAAGTGACTGTATGTAG	cca_miR17_gi|224068935|ref|XP_002326235.1|_predicted_protein_[Populus_trichocarpa] cca_miR17_gi|462424112|gb|EMJ28375.1|_hypothetical_protein_PRUPE_ppa020788mg,_partial_[Prunus_persica] cca_miR17_gi|462424112|gb|EMJ28375.1|_hypothetical_protein_PRUPE_ppa020788mg,_partial_[Prunus_persica]	AGGGACTGTTACATGTCTGGAAAACAAAAGACGGAGAGAGAAATCTGATAGATGGGCTTCCCATTTACCTGAAAAGCATCTCCTTAAGGTGTCCATCGTTGCCCAGTTTTATGCTCTATTAATTATCTGAGCTACATCTGGACTCCACATCCCAACTTATGTGAGCTATAGCAGTTCAGTTTTTGTGTTTCATAAATTCTTTGTGCTGTCTCTTTTGCGCACTCCACTGATGTGATTGGTTAAGTATTAAAAAATAATTGATGTAGCTAATCATATCAGTGGAGTACTCAGGAGTACGCAAAAGTGACTGTATGTAGTATTATTTTATTAACTTTTTGCATATATCAATTTATAAAGAGAAATGTTTTAGCCATAAAGGGATATCACAAAAGTAAATCT…
cca_miR18		0.71	#DIV/0!	Unigene044514	467	487	389	493	-39	CGATAAACCTCTGCATCCAGC		ATTACTGTTGCCTGTTTGTTTATTTTATTGGTGCGTTTTGTGGTATCGAGGTTTCCCGTTTGATCCAGCAGTTAGTTTCTGCTTTCAAGTCTTTGTGCTTTGTTATGTTTTGTTCTTTGTCGTCAAGAAAATACAGGCAAAATAGTATTTTTTTTCTCTGTTGTAGATTTTTCATTTGTGTTTATTTTGTTAGTGTCGGGCTGAAGTCACTGGAGGCAGCGGTTCATCGACCTCTTCCTGAGAATTTGTTGTGGCATTAACACAAAACATGAATCGGTCGATAAACCTCTGCATCCAGCGCTCACCCTCTCTCTCATTGTTTACATTTATTTCATTATTTTCATATTATTCTTTGTTGTTGCTGAGAAATTGAAGGAAACCAAAATAAAACTAATATCT…
cca_miR19	3.65	1.37	0.375342	Unigene041561	144	163	134	296	-48.7	AGGCTGTGACGATGGTTGGA		TCTCTCTCTCTCTCTCTCTCTCTGAATCAAGCTGGTACTTTTCTTATCTCACTATCCAAACGAGGCCTTAATTCTCTTTCACTCTCTCTCTCTCTCTCTCTGATGGATGTGTGTATATATATATATATAAATATGATGTGATGAGGCTGTGACGATGGTTGGATTGTTGTATAAGAGTGTGAAATCTTTAGGTCTGAGAAAAGGGGTCCGATTTCCATGGCGGGGTGACTCGGATGGCCATTTTTGTGAAATGTATCACAGAGGCAACTGTTTGTTGCAGCCATGTTATTGTGTCCCTTTCCTCTGCCTGATCCGGAGCCCATTCTGAGCCTCCTTATCCTTTCTGTCTCTCGCTTTTTCCCCTTTTTTTACTGTATATTCGTAGATCTGGCTCTGCTA…
cca_miR20		0.3	#DIV/0!	Unigene035578	1254	1274	1035	1284	-91.6	CGGAGATTGTGGAGTCCGCGG		CTATCAGGCTGTGGTGAACAATTTGGAAGATGCACATGAGCTGATCGACACAGCCATTTCAACTTCTTTAAAAGAAAGCAAGCCTGTTTACATTAGCATAAGCTGCAACTTGGCTGCGATTCCTCATCCAACTTTCAGCCGTGAACCTGTTCCATTTTCACTTTCTCCCAAATTGAGTAATAAGATGGGTTTGGAGGCTGCAGTGGAGGCAGCCGCGGAGTTCTTGAATAAGGCCGTGAAACCTGTTTTAATTGGCGGTCCTAAACTGCGAGTTGCAAATGCATGCGATGCCTTTGTTGAGCTCGCCGATGCTTGCGGTTATTCCTTTGCGGTCATGCCATCAGGGAAAGGGCTTGTGCCGGAGGACCACCCCCATTTCATTGGGACTTACTGGGGTGC…
cca_miR21	219.34	296.77	1.35301	Unigene047965	573	592	359	602	-58.73	GGTAGTTCGACCGTGGAATT		GTTTCCATTATTATATAATTTTAAGACTACAACGGATCTATGATAAGATCATTTATTTACAATAGAATGGTATACAAAGTCAACGACTCTCAATGAATACAAAATAGGATTTATGGCTACACAAACCGTTGAGGATAGTTCTAGATCTGGTCCAAGACGAACTATTATAGGGGATTTATTGAAACCATTGAATTCGGAATATGGTAAAGTAGCTCCCGGTTGGGGAACTACTCCTTTGATGGGTATCGCAATGGCTCTATTTGCGATATTCTTATCTATTATTTTGGAGATTTATAATTCTTCCATTTTACTGGACGGAATTTCAATGAATTAGATTAACAAGAACTACTAAATAGCTTTTCAATACAAAACCAAGTGAAGCATTTAGGTCGCTTTTAG…
cca_miR22	0.34	0.3	0.882353	Unigene033191	675	695	665	786	-49.21	ACTATGATTCGGAGACGGTGG		GAACTGACCACAGTTCTCTACTCTGGGACTCGTAACGATAAAATTATATATCCGGATTTTCTTCAGTGTCAAATGTGTGGCTAGTAGAGGACTCTCAGAGGACTGTCGGTTTTGGAAACCCTAGCTATTTGTTTATTTTGTTCGTTTGTTTTGTTTGTTGGGAGATGGATAGGTCAAGATCTAAGAGGAACTACTACTATGACCACCAGGACTATGATTCGGAGACGGTGGGTAGGACGAGGCCTCGCTACAACAACCACTACCCGGCCACTCCTCCTCCTCCTCCTGCCCACCACCGTCACCGAGGGGGTTCGGGTCGGGCATCTAAGCCCCAGCCCGATCCCTCTATGACTGTGACGACCACGTACCGCATCCTCTGCCTCGACATGAAGGCTGGTG…
cca_miR23	1.46	1.49	1.02055	Unigene070429	743	764	436	774	-73.6	TTTCAATTGCTTCGTGACATTA	cca_miR23_gi|147865591|emb|CAN83652.1|_hypothetical_protein_VITISV_015455_[Vitis_vinifera] cca_miR23_gi|147865591|emb|CAN83652.1|_hypothetical_protein_VITISV_015455_[Vitis_vinifera] cca_miR23_gi|147865591|emb|CAN83652.1|_hypothetical_protein_VITISV_015455_[Vitis_vinifera]	TGACCCATCTACCTTAATTTGAGGGTGAGACTTATCACCCTTACCTCGCTAATAAGGGGAGGGTGGCACATTTAAGTTGTCTAAGGAGTATATATTTTATACAAGGGCATATTTATGGAGAAATTATGAAAGTAGGTTTCACGGGAACTTGGTATGTTTATCTATCATTTTATACCAACTTTTATCTTTATCTTACCCAAAGGCTTATAATGAAGTAGTGAAGCAGTTGATTGCAAAATTTGATAAGGACATTAACAGGGATAAGGTGAAAACTTCACGGATGAACTTAAAATCAAATATTGGTAAATGCTTTAACATATTTAAGAAAGGTTTATGACTTTAAGTGCATTTGGTTGGAATGATTCTATAAATATCTTGTTGCTGATCCTAAAGTTTCAG…
cca_miR24	5.68	5.71	1.00528	Unigene030295	572	592	562	685	-26.3	GGGGCAAAGATGAAGAGTGCA		CTTTATAGCTCTAACCAGAACCAGTTCCACTCATATAAGATCCTTACGATGAAATAAAAAAACACGGGCACGAGTAAATGAATCGTCAAAAATAAATAGCAGCGAAAGAAATTGAAAAAAGATGCTTAGGGGCTCAGAGAGTTGCTGTCTCTGCTCAAGGAAGAGCTTGTTGAAGGCTCTTCTCATACAAGAGGTGTCAGAAATCTAAAATGCACTCTTCATCTTTGCCCCGTTAAAGAGAAAAATAACTTTAAAATTCGATCAAAACAAAGTTAAATCTGAGACTGGTAAGAAACAGAAGATGAAGACGAAAACCATAGAAAGAGAGACGACTGCCGACCG
cca_miR25	1.01	1.01	1	Unigene055163	1192	1213	954	1223	-70.3	ATATAAGATGCAATGTTCCTAA		CTCCCGATAGGAGAAGACCCAGACAAGAGACCACTACTTCAGACGCAGCCTCTGGATGAGATGGTTTTTTATGTTTGGTCTTAAAGTTCTCAGCCTGTTGGGTGTTTCTCTGTCATTCTTCACCATGTATCTGTGAGCACTACAAGCATAGATAGTTCAACTTGAGATCAGAGAAATGCTGCTTATGAAGTGAATCTGGTCAGATGCATTGTTGATGCATTTTTTTGTAAGATCAACCTAGTAGCATCTCTCAAGGAATATGTACCTTTGATGCATGAGTATGTTACATAAAAATTTTTGCTATCAAATCTGTGCTTAATTTGAATTGAATCATGTAGAACTAGATTTGTGTGACGTCCATTAGATTCCGCTTCAGATCAAATGAACATTTGAAGCATT…
cca_miR26		0.42	#DIV/0!	Unigene045473	1014	1035	948	1047	-34.3	TAGCTGCCGACTCATTCATCCA		TAAGAGTGCTTGGCGTCGGAAAGGGAAAAGCAATCGGTGAACGATATTTATCTTTAGCAATTCAAGCAAACCACTTTATTCAAACATGGACTTAATTAAGAAATAAAATGAGCACTAACAAAGAAAGATTTTAGATCAAGAGAAGAGATTTAAGTAACATAACAAGAAAGGGAGCTCCCTTCAGTCCAAGTACAGGAAGCTAAAGATCCAATTTGTCTCCCGGTTCATTCACTCATTTACTGGGTATCTCCTTTTAACACAGCATGTGGATGAATGAGTCGGCAGCTAATTGAATCCTGCAGCCACCCATGAGTGGACTGAAGAGGGCTCCCTTCACCGTCAATCATTGAGAAGAAAGCAATAAAAGTAAACGAAAATGAACTGATCTTCACATGTATG…
cca_miR27		5825.56	#DIV/0!	Unigene024102	1259	1279	1194	1299	-55.3	TGGTATGGGCGAGTTGGGAAG		TTCATCAGTAGAGCTGTAGCTATGATCGAAGGAGTCTGTCATAAAGGAAAAACTCAACTAGGAAATAACCAAATCTACTCGATCATTTAACAAATTGATGTTATAAGATTTTAGACAGATAATGAATTTACCTAGTCACATGAAGTGCACAGAATCACAGACAGAGATGGAGGGTTAGGGCAGAGAAGGCAAAAGTGAGAGGGAGGAACAATCGGAAACCTATGGCATGGGCGGAGTAGGGAAGACACAAATTAATAAAAGTTATCTTCCCAACTCGCCCATACCAAAGCCTTCCGAATATCCAAAACTCCCTCTCCCAGATTCTTCCCCCATCTTCTTCTTCTCCTTCACAGACCCCAGGCGGCTGCTACTTCTTGCTTAACACCCGG
cca_miR28		0.3	#DIV/0!	Unigene020453	352	374	263	384	-33.3	CCTAGGAGAGTAGTGAAGCGTTT	cca_miR28_gi|147807236|emb|CAN66193.1|_hypothetical_protein_VITISV_013311_[Vitis_vinifera]	TTAAAGATTCTCTTCTATCTCTTGATTTAGGATATTGCAAATTCCAAATGCTTCTATATGTTTTCCATATCGAATATTCTTCACTCAATTATTTTTCACATGATTGTTGTTGTGTATGAGTTTACAATCTTTGGCTCCCAATTCTTCTTTGGCCAAAGAAGAAGACTTCTTTTCTTCTTTTTTAGGAACTAGAGGTGTGGAATGATGACACCAAGGATAGAAAAGCTGCTTCCAATTCTTCCACACTACTGCAATTTGTGAGTTGCCACCTAGCCTTCTCCATGCATAGAAACGCTTCACTACTCTCCTAGGCATTACCCATGCCATTCCAACCCGACTAAAGAAGTGAATCAACTATGCACTTGCGATCCTTTAGTGAAGTAAAAGATAATCAACAGA…
cca_miR29		0.59	#DIV/0!	Unigene061548	39	61	29	324	-69	ATGAATAGTAGTAAGTTGAGATG	cca_miR29_gi|462395087|gb|EMJ00886.1|_hypothetical_protein_PRUPE_ppa000433mg_[Prunus_persica] cca_miR29_gi|224073782|ref|XP_002304170.1|_predicted_protein_[Populus_trichocarpa]	TCTAAACTCATCTTAGGTGGGCCCCACAAAACTCACTCCATCTCAACTTACTACTATTCATAACGAACTCAACTCATCTCAACATCCAAACGTTGACTTGTCCGGATCAACAACCAAAAATTTTATTCAAGATTGACAGATTGCTTACAATACAGATCACACCGCCTTTATGGCAACATAACATACTCATCAGTGTGTTATAAGAAAATTCTGTGTATATTCTCCTTTCAACAGGGCTTGAGACTGCCCTAACAAACAAGCTAGGAAAAATAAATGGGAAAAAAATTAATTTGAAAGTATAAAAAAAAAAGATGGGTTGGGTGGGGATACACAAGGACAAACAAGAAAAATAAAAATCTATATTACAAGCAATTAGTGGTTGCAAAGTACAGCATACTA…
cca_miR30		0.89	#DIV/0!	Unigene035695	351	373	153	383	-63.1	AAGCAACTTCATGGTAGTTTATT	cca_miR30_gi|225469870|ref|XP_002269783.1|_PREDICTED:_endoglucanase_25_[Vitis_vinifera] cca_miR30_gi|225469870|ref|XP_002269783.1|_PREDICTED:_endoglucanase_25_[Vitis_vinifera] cca_miR30_gi|449431914|ref|XP_004133745.1|_PREDICTED:_endoglucanase_25-like_[Cucumis_sativus]	TAATTATGTGTATTTAACGAACGATTATGTAAATTTTATCTTATTGTATTTGTTGTATATGTCATTTGTAATATAACAAGCTGAGTTTGTTATGCATTTGAGAGTTGGTTATACATATGATTTGGTTAGCATAATAAATTATGAATTTGAGATTAGATTGATACAATAAATTATTATAAAGTTGCTTATAAAAAGATATCTTGAAGATAATTTGTTATACATAAGAAAAGAAAGAGAAGTAAATAATATTAAGCTGTTGAAGAGTCAAATATATTGCAATCTCTATCATCAATCTTCCTATTTTTTCTTTATTTTTTCTCGTGTAAATGATTTTTAAGACATTATTTTATAAGCAACTTCATGGTAGTTTATTATACCAACTAAATCATATGTACAACA…
cca_miR31	2.59		0	Unigene006263	2	23	1	286	-77.92	CGGGTTGTTTGGGAATGCAGCC	cca_miR31_gi|296081803|emb|CBI20808.3|_unnamed_protein_product_[Vitis_vinifera] cca_miR31_gi|225429862|ref|XP_002283326.1|_PREDICTED:_nucleolysin_TIAR_[Vitis_vinifera] cca_miR31_gi|357488189|ref|XP_003614382.1|_hypothetical_protein_MTR_5g050970_[Medicago_truncatula] cca_miR31_gi|356547585|ref|XP_003542191.1|_PREDICTED:_uncharacterized_protein_LOC100803853_[Glycine_max] cca_miR31_gi|356547748|ref|…	GGGCTGCATTCCCAAACAACCCGAAGAGAGAGCGCCTTCACCGTCTTTAGATGCTCCGATAAACGGCATTACAAATACGGAACCCTGTACGAAGAACAAGTTCCAACGTCAAATTTCGAGAAACGGAGTACTCACTTCTCGTCGATCAGATCGTCAATATTAATTAGTAATAATACTGAAAAAACCTCTCGACAAAAGGAAATAAGGAATGAAAAGAGATTGCGGAGTTCTTGGAATCGTAATTCTTGCTCGAACGTTTTCCTCCGTTTTGTTTCGGAAACAAACGGAGGGAATCATAATAACGTTATCGTCTTGAAAGTTGTGATCTATCTAACTGTTTGTTGGGAACAAAATACACAGGGAGAGAGAGGAATATGCAACAGAGGCTGAAGCTTCAGC…
cca_miR32		0.3	#DIV/0!	Unigene050461	81	101	1	111	-38.2	GCGTTGATCCGAGGATTTCCG		GCGCATGGTGGATGCCTTGGCATCGAGAGCCGATGAAGGACGTGGGAGGCTGCGATATGCCTCGGGGAGCTGTCAACCGAGCGTTGATCCGAGGATTTCCGAATGGGGAAACCCAGCACAAGTTATGTTGTGTTATCGACAAGTGAATTCATAGCTTGTCAGAAGGCAGACCCGGAGAACTGAAACATCTTAGTACCCGGAGGAAGAGAAAGAAAAATCGATTCCCTGAGTAGCGGCGAGCGAAACGGGAAGAGCCCAAACCAATAAGCTTGCTTATTGGGGTTGTAGGACACTCTATACGGAGTTACAAAA
cca_miR33		0.3	#DIV/0!	Unigene040363	125	145	115	296	-74.9	AAGCCTTGAGCCTTGCTTATT		ACACTTGTATTCGTCATGTGCCCCACCAAATAGATTAACAAAACGGTACAAGATAATCACTATCTAGGCATCCTCAATTATGTTGAATTGTTCTTTAGCATTAATCCGATGGTTGTAAATAAAAAATAAGCAAGGCTCAAGGCTTATAAAAAGAGGCTCAAGGCCCACATTGATTGTGGGCCAGTTAAAAACTTAACTAGTCAAAAATTATTAGCTAAATTTTTGACTGTTGCATTTAGCCAAGGAGAGTGATCCTCTTTTTATAGGTCCTAAGCCTTACTTCTCATTTATTCACCAACAATGTGGGATAAATGACAAAAGAACAAAACCCACAAATACCTCAGCCACGTCCTTGTTGATCTTCAGGTCGATACCAACCATCCAACCAACCAACATATT…
cca_miR34		0.83	#DIV/0!	Unigene038667	447	467	437	548	-36.9	TGATTTATCATTTTTGTCGTT		TAATTTATAGATCTAAAATTTCTCCTAATGAAAAAAAAAAAGAGACTACTTTATATAAATCACTATCATCATGTATCTCAACCAACATTTTTATTTTTTCAGGCAATTGGAGTTTTGTACGGAAAATTAATGAAATGAAATAATGATTCAATTCATTTAATAGATTCAAACCTGGGTATTCTTATCATCCCCAAACCACATATCAAGATGTGATTTATCATTTTTGTCGTTCTATTCAAACATACAAATTTACACATAAATATATGTGTATTTAAATAAAATGACGAAAATGTTAAATCACATGTTGTGTAGTGTAGGGAGTGTTGATAAGTAGAATTTTTCATAATAGAAAAGACTTGAACATTATATATATAATAGGAAACAAAAAGAAAAATTTAA…
cca_miR35	0.34		0	Unigene024952	2177	2197	2167	2256	-18.1	TTAGTTGGAACTTTAGGCGGT	cca_miR35_gi|157689843|gb|ABV65554.1|_photosystem_II_CP47_chlorophyll_apoprotein_(chloroplast)_[Liquidambar_styraciflua]	TTTAACATAAATAGGGTACCGGATAAATCTTGATTTGAATTGCTGCCTTTCCTTTGACTCTTTCTTTTTAATTATCCGGGAGACGATCCAAAATAAACAGGTATGGAAGCTATAATTGTAAACCACAATCGAATCTATGGAAGCATTGGTTTATACATTCCTTTTAGTCTCGACTTTAGGAATAATCTTTTTCGCTATCTTTTTTAGGGAACCGCCTAAAGTTCCAACTAAAAAGATGAAATGATTTTTGATTATCTCTATCTCAATTGAATTAATGAGCCTCCCAATAT
cca_miR36		70.2	#DIV/0!	Unigene011060	872	891	852	978	-59.11	AGCTGCCGAGTTATGGATTC		TCGTTTTATTTCATTTGGTTTTTGAGTTTCTCTCTAGATAGAGTTAAAGAAGAAATATATATCTGAAAGTGGGGGAAAATATTTATTTCCATTTTCTGGGTATGAAGTGCTGTGGCTAGGGTTTTGGATGGAAAAAATGAGTTAAAGCAAGTTGAGTGCAGTAAGGTTTGAAGGAGCAGAGCTCCTTGAAGTCCAATGGAGGGTCTTGCTGGGTGGATCGAGCTGCCGAGTTATGGATTCCACAGCCCTATCCCTTTCATTTGAGGCTATTTTGATAGGCTTGCGGGTTGCATAACTCGGGAGCTTCGTTACCTGAAGTCAGATCCTTGTTTGGATTGAAGGGAGCTCTACACCTGTTCTACTCTTTCCATGATCTATCAACTTAAGTTGATTGATTTA…
cca_miR37	0.62		0	Unigene037757	138	158	49	168	-31.8	TTGGGGCGTTACAAATGGTAT	cca_miR37_gi|147795099|emb|CAN67427.1|_hypothetical_protein_VITISV_025107_[Vitis_vinifera]	TAAGGATAAGTGGTGTATGGGATCCCATGTTGCTTGGAAAGGAGAATGTTTTGCTCTTTATAATGGTTTCAATGGGGCTCCAACTGTATCTTTGACTAGTTCTTTTGGAGTATAAGCCAAGTGGTTTGGGCCTTCCATTGGGGCGTTACAAATGGTATCATGGCAGGCCTCTCAAGTCAATGCCCCTTAAGCCAATGCCACTTTCGTTACCTCCTTCCTTCCCCCTTAAGCCAATGCCCCTCCACTTTATGTCTTTGTCCTGCAGCTTTATGTCCCCTCCTTGCTTCATGCCCTCTCAAGTCAACTCATGGCAGGCCTCTTGTCTTATTCTCTCTTCTCTTCATTTGGTCATGGGCTTCAGTCCTCCAT
cca_miR38	7.31	16.11	2.20383	Unigene074880	56	76	1	86	-41.1	AGATGTTGGCGCGGTTCAATC		TATTGGCACGGCTCAATCAAATTAACAGAGCTCTAGCCTGAGAGTGCTGTTTTCTGATTGAACCGCGCCAACATCTCACGTTATTTTACTGAGTGATAGCATAACCAGCTCCTTGTACAGTCTCATCATGTAGATTCTGCTGTAATTGCATGTCTAGGAGAACTTCAATAGAATAATAACCAGCAAGCATATGTACAAAGAGAACTTCAAGATCAGGCTGAAATGAATAGCTTCAGGGACACACAAGAAACAAGCT
cca_miR39	0.67		0	Unigene039023	3489	3509	3304	3519	-58.6	TAGAGAAAGAGAGTAGAGGGA	cca_miR39_gi|462394484|gb|EMJ00283.1|_hypothetical_protein_PRUPE_ppa019160mg,_partial_[Prunus_persica] cca_miR39_gi|462394484|gb|EMJ00283.1|_hypothetical_protein_PRUPE_ppa019160mg,_partial_[Prunus_persica] cca_miR39_gi|124359796|gb|ABD33026.2|_Cyclin-like_F-box;_FAR1;_Zinc_finger,_SWIM-type_[Medicago_truncatula] cca_miR39_gi|462418716|gb|EMJ22979.1|_hypothetical_protein_PRUPE_ppa007504mg_[Prunus_…	CAAATCCACTAATTCATACGAGTTGAGCACATTACGAGCGAGAGAGAAACCTGCACCTATGATGACGAAGCCGAAACTGAATGGTGGCTTCAGCATTTAATTCATCGTGGGAATTTGAAAAGGACGAAGCCGAAACTTAAATCTTGGATTGTGGGCGGTGATCAAGCCGTCCGAAGCTCTAAGATCTGAAGCTAGGGTAGGGAGCTCGGTGAAATGGGAGACAGAGAGGGCCCAAGACTCTGAATTCAGAACAACTTCGTCCCTTTCTTTTTTATTTTTGTTTTTTTAAAGCCACGTAGGCGCCACTTTAAAAGGGTGGTGGTGCGTGAAACCAAGGGCTTGAGTCTATAGGAGAACTCCACTCCAACTCTTATCTGCTCGGTACTCCCTCTACTCTCT…
cca_miR40		0.53	#DIV/0!	Unigene078575	537	556	527	712	-72.81	TGGTGAAAGGATGATGGTTT		AAACTAACCAACCAACAGCCATTACCTGGAACTTACTTACATTTGGAAAACTTGTTTGAGTTCAAAGGTAACAATTCAACTCATTAAGAAATCCGTGCTCCACTTAATTGATGCAGTTAGCCAGCTGAAGCTCAGATTATTAAGAAAAATGCTATTCACAATGATGACTGGCTCAGCATTTCAGAGTACCTAATTGATGCATTACCTTGTAAACCATCATCCTTTCACCATCCTTTTCATTATCCTATGATATAACATCGAAATGACTTGAAAACTGTCATTTTCTAACTTATTGGCCTTTTTTTTTTTATCGGTGGCTTATTGGCCAATTATTTGATGCCACATCACGTTAAGGGATGGTGAAAGGATGATGGTTAAAAGGTTAATGAAGATCAATTT…
cca_miR41	2.47		0	Unigene058354	1786	1806	1776	1851	-38.1	TAATGCAGCCATACATGTTCA		TTCAGAAAAGAATACTCTACATGAAAGTTCCTGTCGAATAACAATAAATGGGCTGAAACGTTTGGAAAATATAAGAGGATTTGCTATATGTGTCGTTCTCAAATCCATTTCGTCCACTCGGAGTATTTATCCTCTTAGTTTCACGATCAGAAGGGATGGTGTAAAAGTGGAAATGGCAGAGATACATTTTGTTAAATTAAGGGGGTCAGATGAACATGTATGGCTGCATTACGCCGTTCTAAAATGGCGAGAATGGCGGAATGCAGCCATACATGT
cca_miR42		0.3	#DIV/0!	Unigene011890	418	438	408	651	-60	TCGGTAGAGTCAGGATGGTTT	cca_miR42_gi|118486529|gb|ABK95104.1|_unknown_[Populus_trichocarpa] cca_miR42_gi|118486529|gb|ABK95104.1|_unknown_[Populus_trichocarpa] cca_miR42_gi|118486529|gb|ABK95104.1|_unknown_[Populus_trichocarpa]	AGGGTTTCCGAGGAGTATATACCTATTGTTTACAATCTTTATATTATTGAAAGACTGAATGAACTAATGGAGTCCAAAGGTGGTAAAAAGAAGTCTAGTAGTAGTAAGTCCTTATTCTACGAAGCTCCCCTTGGTTACAGCATTGAAGACATCCGTCCCGCCGGTGGAATCAAGAAATTCAGATCTGCTGCCTACTCCAACTGCGTGCGCAAACCATCCTGACTCTACCGACAGGAGATAACCCCCTTAGGAACTTAATATAGCAAAATACCTGTAGTCAGTTTTATTTTCTTCTTCACTTGTTACCTCGTCCTTGCTTGGAAGGATTCTTTTTGTTTTGCCCTTGACACAAGATGGCCTTGCTGGTTTCTGCCATTGGATTTGAAGGCTATGAAAAGA…
cca_miR43		0.36	#DIV/0!	Unigene054695	379	401	369	517	-42.1	CAAGAAAGAGAGGTAGTGGAATT		AAAACTTGCAACACAGAATGTGTAACTAAACAATGTGTAACTAAACTGCATGTTTAGTTTTGAAATTTTGAAAAACAATAGTGGATTAAGAAAATAAATTGCTTAAATTGTTAAGTGATGAAATACAAGGTGACCAGTTGGGAAGCAATCTGCCAGCACAGTCACCAGCTCAAGGCTCATCTACGTGCAGTGAAGATTGTGCAGAAGGGACAAGAAAGAGAGGTAGTGGAATTGAGGATGAATCAAATGGGACAAGAAGGCACTAGCTTTTGCTGCTCTGTTTGTACAGTCTGTATTTTTCTGTTATGGGATTGAACATGCCCACTATAGTTTTTTTTGTTTTCTAGCTGGTTTGTTGT
cca_miR44		1.78	#DIV/0!	Unigene041416	595	615	374	625	-60.2	TTCACGGAACTTCTTCTTCAA	cca_miR44_gi|224064230|ref|XP_002301407.1|_predicted_protein_[Populus_trichocarpa]	ATACCGATTATAAAACCGCCCCTTTAGGCCACTCAAAAACTTGTTTTGACTGGAATCCATTACTGCATTTGGTCGATTAGAACTTCAATTTGGAGAGCCAGACTTGTGATTTTGACACGCTTTAGTTCAGGCCCTTGACTCAGCACACTAAGTTGCAGTGCTCCACCTCAGCTGCACACAAGGACGTCAAGCCATTACAGTTGCAAGCACTCTCTGGAAATTCTTCTCTCTAATCCTATGGAATATTCTTGTGTAATTCTGTTTGTACTCAAGGCATTTTTCTGTTGTTAGCACTACCATACAGCTAGCTGTAGGTTGCCAGTACACCATGTGTTTATTACGATGCCAAGGTGCTCACAGCATGATCCTATCTGTGTTGCTTTCATGGATGCTGAGAAA…
cca_miR45	0.73	0.3	0.410959	Unigene012416	1545	1565	1515	1823	-90.4	TTGTCAGGGTTGTGATTCTCC		AAAAGTCTGAGAACAACGATAAAAAGTGGAGTCCATATCCTTCATGGTCTCAGATCCACAGAATTAAGATATTAAAAATATCTCTGAAAAATATTAGGGTTTGCTTTTTAACCCGATTCCAATAATAGGACAGCAAAATCCTCAGATTTCCGATCAAAACCCCGTCTCATTCTCGAAGTCAGACACACAGAAACCCTCTTATCGGCTGTTATCATTCCCACGCCACCAAAGGAGAATCACAACCCTGACAAATGAGCACGCGGTCGCCTACCTTCTTTGCTGAAATAAAACCCTAACAAAAATCAAAGCAAGTAATCCCGAAAATAAAATAACAAGAACAGAGCATACATTTGTGTGCAAAATGACTTCTAATTTAAAAATTAAGATTAAAAGAAAAAA…
cca_miR46		2.02	#DIV/0!	Unigene057269	1107	1127	1034	1137	-38.8	TTGAGATGTGGAATCAAGGTA		GAAAGCGATGCATATATGGCTATTCAGAATTCAATAATGGATATGTATATCAAGTCTGGAAAAGTGAACTATGCTGAGAGAGTGTTTTTAAGGATCCGAACCCGAGCTTGTTTTGTTGGAACAGTATGATCTACGGTTACTCTAAATTGTACGGGGTTGGAAGTGCTCTTGGTTCGTTTGACTAGATGCCTGAACGTGACTGTGTGTCTTGGAATACTATGATTTCCATCTTCTCTCAACATGGCTCTGGGGTTCAGAGCCTCAGCATGTTTGTTGAGATGTGGAATCAAGGTATTAGACCAAATTCCATGACGTATGCCAGTGTACTTAGTGCGTGCACAAGTATCTATGATCTGGAATGGGGGAGCCATTTGCATGCTCGGGTTATCCGCATGGAAC…
cca_miR47	0.28	0.48	1.71429	Unigene048443	994	1016	928	1026	-54.3	ACAGAAAGAGAAGTGAGCACGCA		TTGGTATGTGTGTTTTTGAGGGCTGGTGTGTTACATCTGCCAAAAAAAATGGGTGTATATGAGGTTTCTTTTAGATCTGACTCAAAGTGATGAGTATCTATATATCATCTTCAGTGTGAAATCTAGTTTTTTTGGTGATTCTTTTGGATTTTTCTGTGTAAAAACAGCGAACAAATCTAAAGAGGAACATGGAAGAGAGTCAAGAAACTGACAGAAGAGAGTGAGCACACGCTGCCAGCAATCGTATGAGTGCATACCTTTGCGAGTGCGTGCTCACTTCTCTTTCTGTCAGCTTCCCATTTTAACCGTGTCTTCCTCTTTCTTTTCTCCTCCTCCGTTCTTCTTCTTTGTAAGTGTTTGTCTTTCTCCGTGTATTTCACTTTCGCCCAAAAAAATTTT…
cca_miR48		86.48	#DIV/0!	Unigene029983	403	423	265	433	-37.3	GTTGTTTGTGGTCTTGTTCGG	cca_miR48_gi|224144163|ref|XP_002325206.1|_predicted_protein_[Populus_trichocarpa] cca_miR48_gi|224144163|ref|XP_002325206.1|_predicted_protein_[Populus_trichocarpa]	TGAATATACATGCATGATTCATGCTCCCTTTCTTTACGGACGTAGCTGAAATAAAGAAATGTTCCACTGTCACAAAGCTTTGACCAATATATTTTCAAGTACTGGAATTTATTCCAGCAAAAGTTGTATTGAAAGAAGCTTCACAAAACTTAAAATTTTATTATCTCACATTTATTCATCTTTCTTTCCTTTTTCTTTTTCTTATCTTTTTGTGACGCACCGACGCAGGTGGTCACTGATTGCCGGTCGGCTTCCTGGTCGGACAGACAATGAAGTGAAGAACTACTGGAATACGCATTTGAACAAGAAAAGCTTAATTATGGGCAAAAGAAAAACAACCGAACAAGACCACAAACAACGGGAAGACAACGACGAGAACATGAACAGGGAGAAGAAAAA…
cca_miR49	8.38	10.88	1.29833	Unigene024228	206	227	63	237	-24	TGGCGGTGATGACGATATCTTA		TCTCTCTCTCTCTCTCTCTCAATCGTATGTTTTCGACGTTTCGTTATTGGCTTGTAATGAAAGAAGATTGTACATACCACCATCTGAGAATATTCTCATCGATGTTATAATATTTAAGGCTTTCATTTGTTCCTCCTTTTTCTTTTTCCTATACCAAGTTTTCAATTTTGGATTTTCTTTTCCTTTCAATTTTGATTTTCTATAGTGGCGGTGATGACGATATCTTATACCATCAAACTATGAAAGCTCTCTGGAGCTTGTTGATGTCAAAGTTTTATTCGCTGAGCCTCTCTTTCTTCGTATACGTAGTTAAATTTTCAGAACATAGTGTTAAATATTGTTATTTAATTTGATTGCAAGCGTATTTTTCCGCGAAATTGATTGGCATTCTGGTATGGA…
cca_miR50	0.79		0	Unigene014274	441	462	362	472	-19.41	AGATAGATTGTGCTGTACATTT	cca_miR50_gi|462401303|gb|EMJ06860.1|_hypothetical_protein_PRUPE_ppa009418mg_[Prunus_persica]	TTAAAAATAATAAATAAATCGAACTCCTAAACAAGCTTGAAACAGTCATGGCTATAAATAATAGCTCAACGATGAGCTTAAACTCTGCTACTGTACGAATATATAAGTAAATGAATAGAGCTTTAACATTCAATACTCACTCGAACTCGATGCAGAGTACACTCTAAAATTCTAAATAGATCAAATAAAGCACAATAATTTGACTAAGCAAGCAGCTTTATTTTGTACACGTCATTATCGAGGTGAATTTTTAATTTGATGGGTGGACTTGATTAGGTAAAATGTACAGCACAATCTATCTTGCACCACTCAAATCTCTTGCAGTCAAGAGCTGGTATGTGCCCCGATTCAATGTGTGCAGCTGTGTTAACTTACTGCTTGGCAATAATTGAGCCAACC…
cca_miR51	1.91		0	Unigene057269	1108	1129	1032	1139	-38.8	TGAGATGTGGAATCAAGGTATT		TTGAAAGCGATGCATATATGGCTATTCAGAATTCAATAATGGATATGTATATCAAGTCTGGAAAAGTGAACTATGCTGAGAGAGTGTTTTTAAGGATCCGAACCCGAGCTTGTTTTGTTGGAACAGTATGATCTACGGTTACTCTAAATTGTACGGGGTTGGAAGTGCTCTTGGTTCGTTTGACTAGATGCCTGAACGTGACTGTGTGTCTTGGAATACTATGATTTCCATCTTCTCTCAACATGGCTCTGGGGTTCAGAGCCTCAGCATGTTTGTTGAGATGTGGAATCAAGGTATTAGACCAAATTCCATGACGTATGCCAGTGTACTTAGTGCGTGCACAAGTATCTATGATCTGGAATGGGGGAGCCATTTGCATGCTCGGGTTATCCGCATGGA…
cca_miR52	0.84		0	Unigene041725	542	562	476	572	-52.6	ATATTGGTCCGGTTCAATAAG		TCTCTCAATGGTCTCTTTCCCAAGTTCTACGTGCATCGTGTCTCAGCTCGTTTTGACTCCTGATAACTTAGATCTCTCAGTTGTCTATGATTTCCGGCGTTGTAATACATCTTCGATCCCTAACCGAGAAGCCGGACAAGAGAGAAGTAGCAAGGCCTGGCGCTTCGCATCCTTGGTAAGAGATATGAGGACTTGGGAGCAGCGGAACGTGATATTGGCACGGCTCAATCAAAAAGCAGCGCCCGAGACAATTTGAGCACCGCTTTCTTATTGAACCGGACCAATATCCCGTTAAACGGATCCATTCTCCCATGGATCACCATGTTTACTCTCAGCAACAGTACTTCTGCACATCTGCAAAAATCCTACACACAGATCAAACTATTAGTTCTTCTACAG…
cca_miR53	1.07		0	Unigene024527	517	539	366	549	-45.5	GGTCATGCTCTGACAGCCTCATT		GGATGATTACTCTGAGTCAATGTTTCGAAATGTGCTCCATCTACTGAAAACAGTCCCTAATGTTTACATTTTCCCAAGCAAGTTATCATATTGGGAAGGGTTCAATTCTGTGAACGCAAAGCTGAAACCGATACTGAAAATAATACAAGAAAAAAAAATAAAAGACTGTCTCAAGGAGCTTCAGGTGATGACCACATCAGTCCTCACAACGAACAAATCAGCCATCCCAACAGCACCTGATCCAAGCACGCTTCCCTTAAAAGTGATTTCTCCTACTTGCTTTCTGATTCTTTTTCTCCATCAGATTCGAAGTGTATTTGAAGTATTGTAGTTGGTCCACAATGAGGAAGGAATGAGGCTGTCAGAGCATGACCTAGTTAGGGTTAGTATTACCTCACT…
cca_miR54	0.9		0	Unigene065657	2775	2795	2692	2805	-25.3	CAAGATTGGTAGGAAGGTATA	cca_miR54_gi|224133150|ref|XP_002321495.1|_predicted_protein_[Populus_trichocarpa] cca_miR54_gi|224133150|ref|XP_002321495.1|_predicted_protein_[Populus_trichocarpa] cca_miR54_gi|462424293|gb|EMJ28556.1|_hypothetical_protein_PRUPE_ppa000268mg_[Prunus_persica] cca_miR54_gi|462424293|gb|EMJ28556.1|_hypothetical_protein_PRUPE_ppa000268mg_[Prunus_persica] cca_miR54_gi|462424293|gb|EMJ28556.1|_hypothe…	ATTGATTCATGAATCTTAATTAGGCTGTGACAATGCTCAAGATCAAGCTTTTCCAATTTTTGATGTCGAGAGAAATCTGGAGTAGCAACAAGATTATGGCAGCCACGGAGATTCATAACCATCAATTTCTCAGCTACCTGGTTATTGCACCTGCGCCACACTTCTTCAATTTTACTTTCTGAGAGGTCAAGGACAGCAAGTTCCCGAGGACAAAAATCGGAAGGAAGATTTTTAAGAGGACATCCTTTCCATTGTAGCCACTTCAGTTGTGCAGGAATATACTTATACCTTCCTACCAATCTTGTATAATTGATTTGCAGAAGTCTTAGACTAGACATAGATTCAAAAGACTTCGTGTATAGTATTACCTCCCCCTCTCTCTCTGCTTTAGTTTCAAGA…
cca_miR55	2.64	5.82	2.20455	Unigene039493	926	946	906	1039	-62.4	TGCTATCTATCCTGAGTTGCA		ACAATAAGTTCCAAAGTTTTGTTCAGGAGAAATTTAAGGAGGAATTTAAATCCAGGCACAACGAGTTAGGATCATCTTCTGGAGGAAACTTCAGAGTACTCTTGATGGTAAACCCAGATTTCACACATCCGATCAATATCCTCGATCGGAGCCGATCGAGACCACTGATCATCGGAGCAGCTAGCAATCGCTATACCCCAGAGAGAGTAAGAAGAACCCGTGCAACTCAGGATAGATAGCACCAGTACTGATCACACCCAACATGATGATCATCGTTAGAGTACTACATGGCTGGTGCTATCCCTCCTGAGCTTTACAGATTCTACTGTACTGTTAATTTACAGTATGAATCAGAATCTAGACGAAGAAAAGCCTATACAAAGCTATAGAAAGAAAAGG…
cca_miR56		0.3	#DIV/0!	Unigene047967	5685	5706	5600	5726	-28.7	ACTGATTCGGCAGATTTGGATT	cca_miR56_gi|68052521|sp|Q67BD8.1|MATK_BETPA_RecName:_Full=Maturase_K;_AltName:_Full=Intron_maturase cca_miR56_gi|449533832|ref|XP_004173875.1|_PREDICTED:_DNA-directed_RNA_polymerase_subunit_alpha-like_[Cucumis_sativus] cca_miR56_gi|449533832|ref|XP_004173875.1|_PREDICTED:_DNA-directed_RNA_polymerase_subunit_alpha-like_[Cucumis_sativus]	ATTTTAATGTGGCCGATTTCCCCTCTTTTGCAATCAGTTTCGCTACAGCACCTGCTGCTCTAGCTAATTGTCCACCCTTTCCAAGTGTGATTTCTATGTTATGTATGGCCGTGCCTAAGGGCATATCGGTTGAAGTAGATTCTTCTTTTTGATCAATCAAAACCTCTTCCCAAACTGTACAAGCTTTTTCCAAAGCATACGGCTTTCTGGATGTAGATGATGATATCTATACAGATGGATCTTATATATATCGTATAATGAAGTACCACATGAGTGATATATAGGAATCCAAATCTGCCGAATCAGTAATGTTATGATCTTCTACATCCTAGGTCTTCCCGTTCCTTCATCTGGCTTATGTTCTTCATGTAGCATTCAGACCGAATGACTCTATGAAAT…
cca_miR57	0.28		0	Unigene025197	1005	1026	995	1272	-78.5	CAGAAGGTCGGAAAATATATGC	cca_miR57_gi|356535276|ref|XP_003536174.1|_PREDICTED:_metal-nicotianamine_transporter_YSL1-like_[Glycine_max]	ACAGCTCCTCTAAGCTTCTTTCTATTCTACAAGGCATTTGATGTGGGAAACCCAGATGGAGAGTTCAAAGCTCCTTTTGCGTTGATGTACAGAAACATGGCTATTCTAGGAGTTCAAGGTTTCTCTGCCCTTCCTAACCATTGCCTACAAATCTGCTACAGCTTTTTCGCCTTTGCAATCGGAGTCAATATAGTGAGAGATATGTCTCCTCAGAAGGTCGGAAAATATATGCCACTTCCGATGGTCATGGCCATGCCTTTTCTAGTTGGGGCATACTTTGCAATTGATATGTGTATTGGGAGTTTGATTGTGTTTGTGTCGCACAAGATCAACTCCAAGAAGGCTGAGTTTATGGTTTCTGCAATTGCTTCTGGATTAATTTGTGGGGAAGGGCTCTGG…
cca_miR58		2.85	#DIV/0!	Unigene058095	471	491	451	575	-57.5	TATGAGGAGCCATGCATATTC		ATTTCGTATTTCTACTTCTTGTGGTTTCCCCCACAATCCTCCTAACATATTTCCAATGAAAATGGATGAGTACATAATGAGTCCCTCCAATCCCAGCAGCCGAACAAATTTCAGTCGCTCACAAAATGATACTAGGAAAAGAGACCCCAAAACTGGTGAGCCAGAGAGAGAGAGAGAGAAGAGAAGGAATCTGGAAAATTTAAGTCCATGTATATACATGGAATATGCATGGCTCCTCATACGCCATTCACGGAGGCCATCGATTGTCCGGTGAGCTCTGCAAATGGCATACAGGGAGCCAGGCACATATATGTGTATGCATGATCTCATAACGTGCATATATAACTACTCCCTCATGCTAGAGAATCTTCCTACTAAGACCTTCTCTAATCCCGTCGT…
cca_miR59		0.59	#DIV/0!	Unigene032052	433	453	193	455	-53.5	TGGGAAAGAGAAGTTCTTGCT	cca_miR59_gi|147784170|emb|CAN66043.1|_hypothetical_protein_VITISV_001198_[Vitis_vinifera]	GAAGAAACATTGGTCATCGACAAGTATGTTTCATGGTTTACTCATATCATCAATGATAAACTGGCCACTCTAAATGGTTAAGTGCATGGATGCAATTCTGGTGAATGCATAAATCAACTACTTTTGTTTTCAGTATTTGACACAAAAATAAGTTTTAAAAGAAAGTTACTGCATGGTATATCTTCACGCATCCAGGGTTGTAGGCTTCGCTCTTTCTCAAAAGATTACCCTTTCTATTTCTTTCTGTCCCTCATAAAAAATAAACAACTTTAATGTTTCTTTCTAAGCTCAGAGTCTCCTCCTTGAACAATTTTCCTGTCTATCTAAACCTGCTTCTTCAGCCAAGCGATGAGGGCGATTATAAATCCTCTCTGTGATATACCCCATATGATAAGAGGA…
cca_miR60		0.59	#DIV/0!	Unigene005780	1	22	1	59	-21.4	CCCTTGTGCGTGTAGAAAGTGT	cca_miR60_gi|462401275|gb|EMJ06832.1|_hypothetical_protein_PRUPE_ppa009210mg_[Prunus_persica]	CCCTTGTGCGTGTAGAAAGTGTTTTACACAGGGAATACTTGAATCACCACGTGTAAGGTAATTGCAAGTGTAGATGGTGTTTTACAGGGATCCTTTGTAGCGTTGTTGTTCAAATGTGTAATAAATTTCTATCTCCACTTGAAGGAGGTTGAATAGTGAATTTGGGGATCCTCAAGGGGTAACTTGAGGTGAGGACGTAGGCAGTGGGGCCGAA
cca_miR61		0.42	#DIV/0!	Unigene056966	1207	1227	1058	1237	-41.76	TTTTGGACAAATCAGATGATG		ATGGATGCTGATGAGAGTATTAATTGTGAGGTAGGCCAGACGCCTGAAGAAGTTTTGGCTGAGTTGCCTCCAGAACAGAATTCTGGGTTTTTGTCAATTGGAGGCATGCGACTATACACCCGAGATATATCTGATGAGGAAAGTAATGGGGATGACTATAGGGTTTCTTCAGATGAGGAAAGCATAGACACATCTGAGCCTGGAGAAGTAGTTGGATCGTCTGAAAGTGATGGTTCTGAAGATTCATCTGATAGTGATTCAGATATTGATCAAGAAATTGCAGAGGATTACTTAGAAGGAATTGGTGGAAGTGACAATGTTTTAGATGCCAAATGGTTGGTGGAATCAGTTTTGGACAAATCAGATGATGATAGTTCTTCTAGCAGTTGCTATGATGAA…
cca_miR62		0.42	#DIV/0!	Unigene047330	981	1003	971	1184	-59.4	GTGTTGTGTTCTTGGTGAGTGAT		TTTCTTTATTCCACAATTTGGCAAAACCTCACCAAGAACGAAAACCCCACTCACATTTCCCTTTAACAATTCAGCAACCTCCCTCACCAAGTATAAACCCCCACTCTTTTTCCTTCAACAATTTGACAATCACTCACATGGTCCCTTTCCACTCACCTTCAATCACCAAAAACAAACTCCACTCAATTTTTTTATTCCATCATTTCAACAATCACTCACCAAGAACACAACACATTTCTTTATTCTACCACTCGACTATCACTCACCAAAAAACGAACTCCACTCATCTTCTCTTTTCATTTAAGAATTCGACAATCACTCAATTTCAATTTCCTCACCTGACTCATTCACAAAAAAGATGGTGTTTCACTCACAGAAAAGATGGTGTTCTTTAATGAA…
cca_miR63	0.56	0.65	1.16071	Unigene009528	333	353	323	650	-93.2	TCTGTAGAAACTATGATGGGC		AATTTGACAGAGTGTTCAATCTCTTTGGTAATTCGGGCTTTGAGTTGTGGGGATCTCAGGAAACCTCCGATCAGTGCATGCACTCGCTTCTGAAGAGTTCCATTGATTTGGAGTATGGAATTCTTTCCAAATAACTCTGTAATTGATTTGGGATATGCTGGGATAAAAGTGCTCCCATGGTTCTGTAAGATAACCTTGTTGACTTCCGGATCTGTAGAAACTATGATGGGCGTTCCCAAGATGTTTGTTCTGAACACCTTCCCGTACCTGTTAAGAGAGACACAGAAGAAGGGTTCCTGTTTCATTCCTGCTTTTGTTACTTTCTCATTGATTGAAGGAAGATAAAAAGGGCTTGATACATAGCAGTATTGAAAGGAAATGGTCAATTCATTGGGAGGC…
cca_miR64		2.67	#DIV/0!	Unigene061911	649	669	481	679	-66.75	TGACTGTATGTAGCATTACTC	cca_miR64_gi|462404886|gb|EMJ10350.1|_hypothetical_protein_PRUPE_ppa005912mg_[Prunus_persica] cca_miR64_gi|255544023|ref|XP_002513074.1|_Ubiquitin_ligase_SINAT5,_putative_[Ricinus_communis] cca_miR64_gi|255544023|ref|XP_002513074.1|_Ubiquitin_ligase_SINAT5,_putative_[Ricinus_communis] cca_miR64_gi|462413164|gb|EMJ18213.1|_hypothetical_protein_PRUPE_ppa002059mg_[Prunus_persica] cca_miR64_gi|462413…	GAAATGTAAATAACAACGGAAGGAACAAAAAAATAAAGGAAAAAAAACAAGGATATACTGAAGCATTCTTCTTTTAATCTCAAAGGTCTCCATTTGTGACAATCAATGTCTAATTTAATAGACATCTCATCTTCTTTTTCTTTATTTTTCCGTACACTTCTTTATTTCTTGAATCCCAATCCCAGTCACATCCCTTCTCAATGTATTAAAATATGAGAAATGATATTTACAGTCGTGGTTGTACAAGCGCCGCACAGTCGCTTTGAAAAAAGTAAATTAATACGAGATCCACATGAAAAACAAAACTGACTTTTTAATCGTGAATCCTACTCTTTTTCAAAGCGATTGCGCGGCGTTTACACATTCAATGACTGTATGTAGCATTACTCTTAAAATATA…
cca_miR65	386.29	775.18	2.00673	Unigene012665	381	402	315	422	-57.9	TGGACATGGGTGAATTGGTAAG		TCATCAACAAAATAGAAGTCGAAAATACTGTCTTAGATTTCACTCACTTGATTGCCACAAATTAGGATCAGGAGAGACAAAACAGAAAATACCAAACTAAAAAATAAATGATGAGCCAAAGATCTAACAAACAAAGGAAGAAGTTCAGTAAGAACAAACAAATCTGGCAAGATTAATTCCAGTGGGAGCAGAGGGGAAAGAGAGGAATCAAAGGAAATCCTTGGAATGGGTGGAATTGGCAAGGTAGTGACATAACATATCTTTTCCTTACCAATTCACCCATGTCCAAAAACTTCCTCCGACTCAATCTCTTTCCCCCTTCTCTCTTGGCTTCCTTCTTAGAACGGGAGATGCGCGTCTTTGTGATTTGTTGTACCATGAAAGTGAGTCGTTGGAGAG…
cca_miR66	0.73	1.31	1.79452	Unigene008086	195	215	116	235	-86.2	ATGGGCACACATGCATGAACA		CATCTTCAAAAGCAGACCTATAAGCATATGAATAAAAAAAAAAGGTTACACCCAAACAACATCCATCTTCTATAACCAAAGAAAAAAGAAAAGAAAAACACAAATGCTGAAATCACGGGCCGTTCCTCATGATTTTCATGGGCACACACACATGAACAGTGCCCATGAACAGCTAATTTACGGTTCACGGGCACTGTTCATGCATGTGTGCCCATGACAATCACGTAAAAACCGCCCATGATTTTAGCATCTCTCAAAGAAAAAAGAAATGAGACCCATAATTGGGGTACACAGTACACAATAAGTCAATAACCAAAATGGCTAGTCCAATTACAATGGGTTTGCGAAAATGGCAAACCACTACCCTATCTTATCTCCAATCTAATCACTATTACAGAG…
cca_miR67	1.41	3.51	2.48936	Unigene036051	681	701	594	721	-44.2	TGCATTTGCACCTGCACCTAT		TCGGCGGCAATTTCTGTGGCAATCCGAGTGCTTCCAACTACCTTCATTTATCTTGCCATGATCGAGCTGATCTTTTCTGATTTCCTTGCGTAGCCAATTTGTCTGCAGAAAGAGAATGAAATCCATAAAAGGAGAGCTGATTAATTTAGTGACTTGATTTGCCGTTGTACGGGATTCTTCAAGCCTGAAGTGTCAGAGAAAATGAAGGTAAACCCATTTGTTTGCACCTAAACCTGCACCTCTAAGTCCATTAAGACACAGAAATTAAACACTGTATTTACGACATGATAGGTGCAGGTGCAAATGCAGATAAATGAAATAAACCTGGTCGGGCTCCCTTTCAAAGACTTTTACAGAAAACAATATTGAATTTTTTGGAACAAGAAAGAGATATTTGGG…
cca_miR68	0.84		0	Unigene045473	1035	1056	929	1066	-54.8	TGGGTGGCTGCAGGATTCAATT		TCTTTACTTTGCATCACCATAAGAGTGCTTGGCGTCGGAAAGGGAAAAGCAATCGGTGAACGATATTTATCTTTAGCAATTCAAGCAAACCACTTTATTCAAACATGGACTTAATTAAGAAATAAAATGAGCACTAACAAAGAAAGATTTTAGATCAAGAGAAGAGATTTAAGTAACATAACAAGAAAGGGAGCTCCCTTCAGTCCAAGTACAGGAAGCTAAAGATCCAATTTGTCTCCCGGTTCATTCACTCATTTACTGGGTATCTCCTTTTAACACAGCATGTGGATGAATGAGTCGGCAGCTAATTGAATCCTGCAGCCACCCATGAGTGGACTGAAGAGGGCTCCCTTCACCGTCAATCATTGAGAAGAAAGCAATAAAAGTAAACGAAAATGA…
cca_miR69		0.36	#DIV/0!	Unigene028475	792	813	782	1040	-81	GAGACTTGGACAGTGATGGATT		GACTCGTACGACCCCAATTTCCAAACACAAAGACGAACTCGTTCTCATAGATTCCTCCGGAAAATGCCTCCTCACTCTTCGAAAGGTTTGGGAGCGGCTCAAGTGGGAGTATGGCTTGATGGAATAGGAGGGTTGAAGACGATGTGCTCGGGGGTTGAGAATGCGAGGAAAAATGGAAACAAAATAAAATTGGGTATTTGGAAAGAGGATGAGACTTGGACAGTGATGGATTTGGAGGAAAAGGAGGGTTGAAGACGCGTTTGGGGGGCGAGAATCTGAAGAGGGGGAAAATAACACGGGTTGACCCGCTGTAGGTCGGATCGGTTCAGCCTAACTTATCCAGAGACATGGGTCGGGTCGGGTCGGATCCAAATTCAAAACGGGTTGCTTGGGTTGCAC…
cca_miR70	1.07	1.78	1.66355	Unigene035856	420	440	93	450	-52.49	TTTGTGCAAACATTTGGTGGA		TCTCTCTCTCTCTCTCTCTACCAATCTGCTAGAAATCCTAGTCTCCCTCCCTTAGTCCGTTGTCATCGATTCGCCATCATCTTCAGAAACACTACAAATCCAGATGCACACAAACATTAGTGGAAACACACAAAACATCATTGAAGAAAGCCGTGCATTGACTTGTAGAGAGTGACAAAATTTGTGGTAATTGAGGAAGCATAGAGTAGAGAGGTAAAGAAGTGTGAGTTGAGAGGGAGAACGTGTTGGAATTGAGAGGGAGACGTGCTGGAGTTTTGTGCTGAGAATTAGAGAGTAGAGACGTGAGGTAATTGAAGTGTGAAGGTCGGTGCATGATTAAATAGAAAGAGAAGTGTCATGTTTGAATTTTCAACCAAGGGAAATGTGCTACTATTTTTC…
cca_miR71	0.28		0	Unigene024013	603	623	593	941	-71.4	CAAGGAAATATAGAATAGCGG		TTGGTAGTAATAATAAATGGGTAGGAATAGAACAAAAGAGGGGGAGTAATATAGAAAAGTTTATACAAAGTTATATACAAGTCATCCCCCTCCCCCTTTTTTTTTTATTTCATTAATTTAATTTCATCTGTTGATTAAAGGAAAGTTCCATAAAAACTCCCGCCTTCTTTAAAATATCATGAACAGTTCCCGTAGGTTGAGCGCCCTTTTCAAGGAAATATAGAATAGCGGGAACATTTAAATAAGTTTGATTCTTTATCGGATCATAAAAACCCACTTTCCGAAGATCTCTTCCTTCTCTTCGGGATCGAACATCAATTGCAACGATTCGATAAACCACCCATTGGGATAGATGTAGATGAATAATACTCCCCCCCTAGAAACGTATAAGAAGTTTTC…
cca_miR72	0.79		0	Unigene033399	2374	2394	2354	2485	-66.9	TCACAGGATCGAGAGCTAGGA		TAGCAGAAATCTTGAATGACTATGAGTTCTTGCTGAAGGTTGTTTGTGAAGCATGGTCCTGCTCTCACCCAGATTGCACAACTGTTGGCAATGGTCTTGAGTCTAAAAGTAGCCAATTCTTTGGAGGTGATTTTGGGGAACATTCTTTGTTATGACAGAATTTGATGGGTCCCAATGTAGATCGAGCCTTAGAGATCCTTTGCAAATTCAGATGGGACAATCACAGGATCGAGAGCTAGGAAGAGTAAAGAATCCACTTGGGATGTGTTTAGCAAAAGCCTTGGTAGTTCCTAGCTCTCGATCATGTGATTGCCTTATCTGGAATTTGCAAATAATCTCTAAGGCTCGGTCCACCTTGGGGCCATCAGAATTACTTACAAGACGGCATGCTGCAGCAAC…
cca_miR73	0.62		0	Unigene047330	981	1002	971	1184	-59.4	TGTTGTGTTCTTGGTGAGTGAT		TTTCTTTATTCCACAATTTGGCAAAACCTCACCAAGAACGAAAACCCCACTCACATTTCCCTTTAACAATTCAGCAACCTCCCTCACCAAGTATAAACCCCCACTCTTTTTCCTTCAACAATTTGACAATCACTCACATGGTCCCTTTCCACTCACCTTCAATCACCAAAAACAAACTCCACTCAATTTTTTTATTCCATCATTTCAACAATCACTCACCAAGAACACAACACATTTCTTTATTCTACCACTCGACTATCACTCACCAAAAAACGAACTCCACTCATCTTCTCTTTTCATTTAAGAATTCGACAATCACTCAATTTCAATTTCCTCACCTGACTCATTCACAAAAAAGATGGTGTTTCACTCACAGAAAAGATGGTGTTCTTTAATGAA…
cca_miR74		0.53	#DIV/0!	Unigene007590	220	242	210	395	-43.3	TGCTGCAATAGAATAAGGAAGAA		GATGCTTAAGTCAGTAAAAGGAAAACAGTAGTCAAATTAATCACCTAACTATTAAAGATTACCCGGTAATATATAAATGTGCTTACTATACTCATATTATCTAAGATTTATAGGTGCAAGTCATTAATTGGTATTTGAACAATCATGTTATTTCCTGATATTGTTATCCTTCAATAAAAGAAGGCGTGTGGCACATCTGCTTTTAAACTCTTCTTCCTTATTCTATTGCAGCAAATTGGATCCACCTCCAGCCTCTCAGTATTTTGGACCTTTTGTTTACCAGATTTATTTTGTACGCATAAGTCATCCTGCAACGCCTGCCCCCTTCATTTACCGGGACGATGGAACATGTGTTTCAACAAAAACGAAAAAGAAGATGCCCCATGAAAATATCAGTTC…
cca_miR75	7.53	10.64	1.41301	Unigene082106	2	23	1	168	-51.5	AAGTGTAGAAGTGTCAAGTTGT	cca_miR75_gi|470142912|ref|XP_004307134.1|_PREDICTED:_annexin_D3-like_[Fragaria_vesca_subsp._vesca] cca_miR75_gi|224141211|ref|XP_002323968.1|_predicted_protein_[Populus_trichocarpa] cca_miR75_gi|462414681|gb|EMJ19418.1|_hypothetical_protein_PRUPE_ppa007879mg_[Prunus_persica] cca_miR75_gi|462423864|gb|EMJ28127.1|_hypothetical_protein_PRUPE_ppa015738mg,_partial_[Prunus_persica]	TACAACTTGACACTTCTACACTTAAAAAAACACATTCGAGATCGAGTCAATGGGCCAAGGAACTCCCAAGAGTATTGTGGGCATACAAGAAAACTGCAAAGACCCCAACAGGGGAAACCACGTTTGCCATGGCCTACAAAAGATAAGTGCCTAAGCGCGCAAATTGAACAAGCACACCAAATTGAACTTTGCATGAATGGTGGAAAGGTCAGACGAGCAAGCGACCTAAGGGTCTGTCACTTAAAGATGAGGGAATGGCTACCAGGGGAAAGCGATAGACCACCTCCTCACAAGAACACATTGGCTGGCATGCAAAGTGAACCTGCCCTTATTAGGAAGGACTCGCCAACATCCTTAGAGGGCACACCG
cca_miR76	3.6	3.27	0.908333	Unigene052097	1616	1637	1487	1647	-58.4	GCAGATGATGAATATGCACTGG		ATTAATAATTGTTTCTTATCAAATAAAGAGTTGAACCCCTAACTAACATTTCCTTTTCTTGTACTTCTCACACCACTAAATTCATATAGTGATGAATTTTCAGGAGAAGAAAGTGGAGATGTTGAAGCCTTGAAGCCCCCAGTTCTTGCATCTACAAGATTTCCATTAGACTCTTCCCAAATCTTAAAAAATAATGGAAACAACAACCAGTGCCAGGTAGAACTGACACTGGTGGGCATCCAAGTGAAGCATAATGATACCAACTGGGTCAGATATAGCTTTCTAGGCTGCATTTCCATCAATAATGCAGTCAAAAAACTGCTCAGAGCCCAGTGCATATTCATCATCTGCATGGATAATCAACTCGACATTATCCTCTATATACCAACATAGAAAATG…
cca_miR77	1.41	3.15	2.23404	Unigene069505	303	323	155	333	-84.7	TATTTGCAAGCCGGTGTGGAG	cca_miR77_gi|225461118|ref|XP_002282472.1|_PREDICTED:_polycomb_group_protein_FIE2_[Vitis_vinifera]	TCTCTCTCTCTCTCTCTCTATTATTTATAGGCGTGTGACTATAGATACATATGATGTCTTGATTGCCTCAGCTTGTTTATGGTTTGCCTAGCAGACACTACAGGGCACTAATCGATTGTTCTTGTTATTTATGTTCTTTGAGAGTTTTTGACTTTGAGTCCTTTTACTTGCAATCCAGTGTGGAGGATATACTATCCACACTGTTGACATGGCAAGACTTGATTTGCAAGATTCAAATTTATAAATTACTATTGCAAATCAAGTTATGCCATTTCAACGGTGTGGTAGGTGTGTCCACTGTCCTCCACACCGGCTTGCAAATAGAATTTTTCTTTGACTTTTATGGCATGATGCATATCTTTTCTTCTTCCCCTAGCAAAACAAAAGCACACTGAGACA…
cca_miR78		0.36	#DIV/0!	Unigene044165	1640	1662	1630	1964	-77.2	TGGAGCTCCTCTGGTCACTCGGG	cca_miR78_gi|462414475|gb|EMJ19212.1|_hypothetical_protein_PRUPE_ppa005826mg_[Prunus_persica] cca_miR78_gi|462414475|gb|EMJ19212.1|_hypothetical_protein_PRUPE_ppa005826mg_[Prunus_persica]	TGGCTTCTTTCGTCATGCCACGGGTAACGACTGTGCATGTAACTTCGTAACAAGTGATGCTCAACTCCGTGCCCGACACATACGTTACCAGACGTCCTCTAACTTCTGCCAGTAGAAAGACCATGGAGTTGGCATGAGAGCGTTTCTGTCTCGTCTGAGCGCGTTGTTACCCGACGACAACCCAAGAGATGTCACTCAGTTTTATAAGCCCCCGAGTGACCAGAGGAGCTCCATCGAGATAATGCCCTATCTTGATTTGGGGTCGTGATATGCACACACCCGCGAAAATAACACCCTTTAATCCTTTGACACAAACTCAGTTTTCCAGTTCATGACACTAGTACCAGCAAAGCACAATAATAATAACAAATAAAATAACAAATATGTAGTTATGTAGCA…
cca_miR79	0.39		0	Unigene078575	536	556	526	715	-74.01	TGGTGAAAGGATGATGGTTTA		TAAACTAACCAACCAACAGCCATTACCTGGAACTTACTTACATTTGGAAAACTTGTTTGAGTTCAAAGGTAACAATTCAACTCATTAAGAAATCCGTGCTCCACTTAATTGATGCAGTTAGCCAGCTGAAGCTCAGATTATTAAGAAAAATGCTATTCACAATGATGACTGGCTCAGCATTTCAGAGTACCTAATTGATGCATTACCTTGTAAACCATCATCCTTTCACCATCCTTTTCATTATCCTATGATATAACATCGAAATGACTTGAAAACTGTCATTTTCTAACTTATTGGCCTTTTTTTTTTTATCGGTGGCTTATTGGCCAATTATTTGATGCCACATCACGTTAAGGGATGGTGAAAGGATGATGGTTAAAAGGTTAATGAAGATCAATT…
cca_miR80	0.79	0.65	0.822785	Unigene008013	1413	1433	1403	1597	-52.73	TCCCTTGCAGTAGGCCGGTGA		TTGCATGTCTTCATGTGTCGGCAAGTATCTAGAAAAGAACAATCTCCTAAATCAATGTCAGTATGTGGAGCAATAATTCGCCGAAAATGAACCTTCTCGCATGCCATAAAGGAACCAGATTGACGCCGGCAATCCTCTTTTGTAAGGGAAGAACAGTACTCCTTCAGGTTCGGCCCACCTATAGTTTTGAACTTTTCAGCGACAGCAGTTTCCCTTGCAGTAGGCCGGTGAATGAGGTCCAGAAGCTCTTCACCAGTCTTTGATTTCTGCATCTCCATAAAAGATTTCTTTTTCAACAATGCTTCGAGATCCTTCATATCATCTTCTTCAGTCCTAAGCTTCTGCATCACACCAATTGGCCTATGCATGGGATGAACACCTACCCCTCTGCCCATTCCA…
cca_miR81	11.02		0	Unigene029541	1561	1582	1457	1592	-43	GGGGAGATGGCTGAGTGGGCTA	cca_miR81_gi|304443389|gb|ADM35038.1|_photosystem_II_protein_K_[Juglans_mandshurica]	TTGTTTACACAGTAGTGGTATTCTTTGTTTCTCTCTTTATCTTCGGATTCCTATCTAATGATCCAGGACGTAATCCTGGACGTGACGAATAAAAAAGAAAGTTTTTATTTTCCTTGATCGATTTTTAAATGTTCTTAGGATTTTATCTATTCCACATCTTTAACTATTAAATAAAAAAAAAAAAGACTCGTCTAAATTGAAAGATAAATAAAAAAGAATACCAAGTCATTGACAAAAGCGGAAAGAGAGGGATTCGAACCCTCGGTACGAAAAACCCGTACAACGGATTAGCAATCCGACGCTTTAGCCCACTCAGCCATCTCCCCCATCTGAAAAGGGTAATTACTATGTTACATTACACAAAAAATAAGGTTTGAAAAAAGGGTCTTTCTTTTATAC…
cca_miR82		0.53	#DIV/0!	Unigene031807	445	465	435	509	-18.7	TTTCTGTTGGGGGTGGAAGAC	cca_miR82_gi|147806415|emb|CAN76549.1|_hypothetical_protein_VITISV_031905_[Vitis_vinifera]	TATAGCGGAATATATTAAATTTCATAATTAAAGTCTCTCGTACAAAATAACATGCCTAGGCTTTCGTGCTCTTCCCCTTAAGCTATGCCCATCCTGATACGTCATGCTCATCTTGTCCCTGCTGTGGGATCCCGTTATGAAGTCTTGCTGGACGTGGAGTTTCCACTTGGCTCTTTTTTTTTTCTTTTTTGTCCCCCAACGCCTTTATTGGTCTTCCACCCCCAACAGAAACCCATTTCATCCTCCCTCCAAAATCGAAGCCACCGACACAGACCCCTCCATTGTCCTCCAAACCCAACATCCTCCCCTTGATGAAGACGATGCTAAGAA
cca_miR83	0.67		0	Unigene062217	295	314	275	406	-54.4	TTCCCTTGACCACTTCATTG		TCTACCCCTTACACGAGTTGTTTCCTTTTGATTCCCAGCGTAGGCGTATTGTATATATATAGAAGACCAAATGAAAGAGGGAAATGAGAAACGATCGATATATGGCCCGCAGTACTTCTCTTGCTATAAATTGTTGAGTGAGTGCCCCAACCTCCTTATGTACTCACCAAACAAAACAAATGGAAAGTGGCAGAACAACATGTTCAAATGTCCCCGAGAGTTCCCTTGACCACTTCATTGGGGTCGACGGACGTCTGTCTTTGAATGAAATGGTCATCCAGCTGCTCTCTACTGAAGTGTTTGGGGGAACTCCTGATGGCATTTGATTAGCACTTTGCAAAACAAGGCCCGAGAAAGGAAGCTGTATGCCCTTCCCTTTTTATGCAAAAACAAGAGAGG…
cca_miR84	1.52		0	Unigene021215	142	161	60	181	-52.7	CGCTATCCATCCTGAGTTCC		CACAACCAATGTCACAGAAAGCCACTAGTTGCTTCCCGTTGATGTAAAAAGAAAAGAAAAAAGTATGGAAGAATCTGTTAAGCTCAGGAGGGATAGCGCCATGGAGTAATAGCACTGGCTTTTGATTCTTTTGTTCTGTAGCGCTATCCATCCTGAGTTCCACCGGTTCTTCTTGCTCTCTCTCTCTCTCTATCCGTCCTGGCCTTCTGCAGGTGCAGCAGCAAGCTAGCAGTCTTTTCCAAAGAGATCAACGAGAGAATGTTCATGAGGTACTGAGACGTCCACGCTTCCTTTGCCGCTTCCACTAATATTATGTCACTCAGCACAGTATCATCTTCCTCTTTTTTTCTCTTTTC
cca_miR85		2.2	#DIV/0!	Unigene008012	1617	1637	1501	1647	-40.3	TTGGTGTGATGCAGAAGCTTA	cca_miR85_gi|359473966|ref|XP_002272937.2|_PREDICTED:_N6-adenosine-methyltransferase_MT-A70-like_[Vitis_vinifera] cca_miR85_gi|359473966|ref|XP_002272937.2|_PREDICTED:_N6-adenosine-methyltransferase_MT-A70-like_[Vitis_vinifera]	CGGCAAGTATCTAGAAAAGAACAATCTCCTAAATCAATGTCAGTATGTGGAGCAATAATTCGCCGAAAATGAACCTTCTCGCATGCCATAAAGGAACCAGATTGACGCCGGCAATCCTCTTTTGTAAGGGAAGAACAGTACTCCTTCAGGTTCGGCCCACCTATAGTTTTGAACTTTTCAGCGACAGCAGTTTCCCTTGCAGTAGGCCGGTGAATGAGGTCCAGAAGCTCTTCACCAGTCTTTGATTTCTGCATCTCCATAAAAGATTTCTTTTTCAACAATGCTTCGAGATCCTTCATATCATCTTCTTCAGTCCTAAGCTTCTGCATCACACCAATTGGCCTATGCATGGGATGAACACCTACCCCTCTGCCCATTCCAGCCATTCCCATAACTCCT…
cca_miR86	5.73		0	Unigene004216	413	435	393	508	-47.1	AAATGGACATTAGGTAAGGTAAA		TAGGTATCAAGGGCAGAGAAGTGGATTGTTCTTTGATTTTTCTGTGGTCTGTTGAATTGATTTTTGGTTAGCAATTGATAGAAAGTATAAGATATAAAATAAGCTGAGATAGAAAAGAGAGGAGGATAATGAGGGAGAGAAACTTTGAGGGAAACATACATCTTTACTATTCAGAATGGTAATTGAATAGAACGTATATGTCCTTATTTGTAAGGAAATTAAATGGACATTAGGTAAGGTAAATGTTCTGATTTTCAAAATGATCTGAACTTTTACCTTACCTCATGTCTATGTAATTTCCCTACCTCACCCACTCTTGGGTAGCCTAAGTGGTAAGGGCAAACTTTTGTGTATGTGCCCTATGTCATAGGTTTGATTCTCTTGGTATCAAACTGCGAT…
cca_miR87	0.34	1.6	4.70588	Unigene012416	1793	1813	1515	1823	-90.4	AGAATTACAATTCTGACAAAT		AAAAGTCTGAGAACAACGATAAAAAGTGGAGTCCATATCCTTCATGGTCTCAGATCCACAGAATTAAGATATTAAAAATATCTCTGAAAAATATTAGGGTTTGCTTTTTAACCCGATTCCAATAATAGGACAGCAAAATCCTCAGATTTCCGATCAAAACCCCGTCTCATTCTCGAAGTCAGACACACAGAAACCCTCTTATCGGCTGTTATCATTCCCACGCCACCAAAGGAGAATCACAACCCTGACAAATGAGCACGCGGTCGCCTACCTTCTTTGCTGAAATAAAACCCTAACAAAAATCAAAGCAAGTAATCCCGAAAATAAAATAACAAGAACAGAGCATACATTTGTGTGCAAAATGACTTCTAATTTAAAAATTAAGATTAAAAGAAAAAA…
cca_miR88	0.28		0	Unigene020009	531	553	380	554	-43.1	AGTATTGATATGCAGATTAGTAC	cca_miR88_gi|462414725|gb|EMJ19462.1|_hypothetical_protein_PRUPE_ppa008189mg_[Prunus_persica] cca_miR88_gi|462414725|gb|EMJ19462.1|_hypothetical_protein_PRUPE_ppa008189mg_[Prunus_persica] cca_miR88_gi|326694865|gb|AEA03663.1|_14-3-3_protein_2_[Hevea_brasiliensis] cca_miR88_gi|326694865|gb|AEA03663.1|_14-3-3_protein_2_[Hevea_brasiliensis] cca_miR88_gi|462404043|gb|EMJ09600.1|_hypothetical_protein_…	GAAAATGTATTTTAGAAGAATCACTGGGCGTGCTCTAAGTATGAATGAATGTGGTTGGTTGGTTGGTTTCAAATGTACCTGGATTTTGTGGTTCAGAACTTCAGATGGATGTTGGTTTGTGTTCTCCTCTAGACGGGCTCTGGTTCTACTAGAGATCTTGCTTTCAATGATTTGCTATTTGGATCCACGTTTGCCTGATTTCAGTACTACCAAACGCATGACTATTTCTCCCATTCTACATGCACGGATGCCTTGACATTCATTTCCAGTATTGTCCAGCCACCAGGTGTCTGAAATGTCTAATATCTATGCAATTTCGATATGAGTTTTGCTACATATAAACAAAATTGTGTACTAATCTGCATATCAATACTG
cca_miR89	3.2		0	Unigene044513	317	338	297	424	-47.6	TGGAGGCAGCGGTTCATCGACC		TGTTCCTTCATTTAATCTTTATGGTTTGTTCAGATTTGTGTTGTTTTACGCCATTTACTCTTGTTGTTCTTGTCGGGTGTATTTTTTCCTTTTTCTATTTTGTGGTATCAAAATCCTTGTTGGGTTTTGTTTGTTGTAAAAAAAATGTAGGCGAATATTTGTAATTTCGTTTGCGATTGTTTGTTTATGTGGGCATTTGGTATGGTGGGAGTGAAGTCACTGGAGGCAGCGGTTCATCGACCTCTTCTTGGGGATTTTTTGTGACACTGCACAAAACATGAATCGGTCGATAAACCTCTGCATCCAGCGCTCATCCTCTATCTCTCTAGCATTTATTGACTTGTTTAGTCATATTCCCTGTTTGGTTGCTGAGAAATTGTGGCAAAGCAAATGAAGAAA…
cca_miR90		0.53	#DIV/0!	Unigene036051	614	636	594	721	-44.2	AGAGGTGCAGGTTTAGGTGCAAA		TCGGCGGCAATTTCTGTGGCAATCCGAGTGCTTCCAACTACCTTCATTTATCTTGCCATGATCGAGCTGATCTTTTCTGATTTCCTTGCGTAGCCAATTTGTCTGCAGAAAGAGAATGAAATCCATAAAAGGAGAGCTGATTAATTTAGTGACTTGATTTGCCGTTGTACGGGATTCTTCAAGCCTGAAGTGTCAGAGAAAATGAAGGTAAACCCATTTGTTTGCACCTAAACCTGCACCTCTAAGTCCATTAAGACACAGAAATTAAACACTGTATTTACGACATGATAGGTGCAGGTGCAAATGCAGATAAATGAAATAAACCTGGTCGGGCTCCCTTTCAAAGACTTTTACAGAAAACAATATTGAATTTTTTGGAACAAGAAAGAGATATTTGGG…
cca_miR91	0.34		0	Unigene043694	567	587	305	597	-57.01	AAGGAAAGGAAAGAATCGGTT		TGTAACTCATTGTTCAAAAAACTATTCAGAGTTCCTAGAGCTCCTTGTAAGGCTTGTTGGAAAACCCGTTGTCGGACTTGATTACTCGCTCTTTGTTGTTCAAAATGAATGGTTTCATTTTTGTAAATTTCTAATTGTTCCAAAGTTTTATAAGTTGAATTAATCAAATTCAATTTTTCTCGTTCTATATCAGAGTATCCATTCACTCGAAACTGATCTGCTTCCATTTCCACTTTCCTTAAACGTGCCCGGGCTTTTTCCAGCTGTTCAATAGCCCCCCCGCGTAGTTCTTCTGAATTTCGAATAGTCTTCAAGATCCTCTGTTTTCGATTATCTAATAAATCATTTAACACTCCCTTTCCAAAAAAGATCAATACACCGAACACTACACTTAGATTT…
cca_miR92	17.54	48.62	2.77195	Unigene007501	2463	2483	2380	2503	-61	CAGGGAGTGGGCAGAGCATGG		TGGAATGCGAGTGATCTGCATAAAAAAAGTGACAAAATCACAAACTAGTTATATAATGCAGCCTCAGAGACCAGAAAGAAAGTACCCAGGAGCTCATTTTTGCTTCAACAAACATTAATATATGCAATTGTGTATAGGAGTAAGGAAATGTGTGTGTGAGAGTGATACCAAATTAAAAGATTAATGTAGGGGAGAGGAGAGAAAAGAGGAGAGAGGCACAGCCAGGGAAGAGGCAGTGCATGAGTAGAGCCACAACAGGCTCCAATCCTGTCGATGGTTCCATCCATGCTCTGCCCACTCCCTGTCTATGTTTGATCTCTTGCTGTTGTCTCTCAAACTTCTCTTTCTCCTCACATATTCACCTTTACCTCACATATCTGTCACCATCTCAACAACTGT…
cca_miR93	0.39		0	Unigene059055	511	532	501	708	-45.3	TGGCAAGTGATGAATGTGATTA		GAGGAGATATAACGGGTGCCGAGAGAGAGAGAGGTAGGCTTACCAGCCCATTGCAGACTTCTCAAGTCTTTTGCCTTGGTGTCAAATGGACCTACCGATACTCTCTTCTCTGATTTCTGTTTTTATTTGTCATTCCCTTAATTTCATTTTTATTTTAGTGTAACTGAAGTTTTTCTCTGGTATGTAAATCTAATGATATGCCACATGAAATGGCAAGTGATGAATGTGATTAAACCGCTTATTGATATACTGATAAACTGTGTTGAGAAATACTCACACTCTGACGCCATTAAGTAGTCTATTGGGTTTCATATGTATATTAGTCTGCTTGTAAGTTCCTGATTTTTGTTTTTTAATAGTCTTGAATATGTCATTTAGCATATTCAATTTGTTTTTTTC…
cca_miR94	0.28		0	Unigene062852	398	420	388	518	-55.9	GGCCAAACGGCCGGCCGGTTGGG		TGGAGTTTGGCCATGGGTGGCGGTGGAAGGGCTTAAACGCCCAAATTGGAGATTAGCTCGTGGGAGCTACTCCGGCGACGAATCGAGGCCCGAAATGGGTGGGTTAGGACGGCAAGGAGCCGGTGATGAAGTGGTGAAGAGGTGGTGGCCGGAGGTGGAGCGACGGCGGCGGATCGGGGCAAAGACCGTGCGGCTTGAGAAGCTTTTTCCGGCCAAACGGCCGGCCGGTTGGGGCTGGGAACGGAAGGGGTGACTCACCGGAGGGAGGGGAAAGTTTTGGTGGGGGTGGTGTCGATCACGGCGGCCGGACGGCAGTGGGCTGGGTGTGGCAGCTGGACGGCGACGGGAAGAGGAGAGAGAGAGAATCGTGCGATGCAGGGCGTACGCGGGGGAGGAAGA…
cca_miR95		0.53	#DIV/0!	Unigene043064	406	426	362	436	-19.2	ATTAGGCGGTACTTCAGCAAG	cca_miR95_gi|470109488|ref|XP_004291029.1|_PREDICTED:_pollen-specific_protein_SF21-like_[Fragaria_vesca_subsp._vesca] cca_miR95_gi|470109488|ref|XP_004291029.1|_PREDICTED:_pollen-specific_protein_SF21-like_[Fragaria_vesca_subsp._vesca] cca_miR95_gi|470109488|ref|XP_004291029.1|_PREDICTED:_pollen-specific_protein_SF21-like_[Fragaria_vesca_subsp._vesca] cca_miR95_gi|470109488|ref|XP_004291029.1|_PR…	CCAAAGCACTGTATCGTCTATCTAAATTGGAAGTCACATGGAGAGCCTCAGAATGAAATGGAGAGTTATCCCCGACAAAGATGAGCGAACGACATTGTAGTTTTCTTAATCCGTTGGTAAGGTCAGGTCTCCCATTGATTGCTTCAAGAAACCGCCATACATTTAAGCTCTGCCTCTCTTCCAAAGATCTTCTACATCCCTGAACTATATCTGACCCTGATACTTGAGCAAGCCTATGAACCTCCTTGCTGAAGTACCGCCTAATCAATAACTCCTTTACCACTCCACACATGCCATAGAAGTAGAGTAAATTTGATAGCACCTTATTATACAACCATTCTGT
cca_miR96	0.39		0	Unigene032951	1266	1288	1256	1569	-49.86	TGGATATGATGTTGAAAAAGTAA		ATGTCAGGAGAAGTCTAGGTTAGCACTCAACTCTAAAATGCAACCCACGCCTTTTCATACAACCCGTTGCCGCGCTAAAACACGGCATAATTTTTATAGAAGAGGTTGCGAAAGTCGCAATGCTATAACTATAACAAGGACAGGGGCCCTCTTCCTTTCTCCAAACTTCACACATTGTCACTGTCAACATATTCTTCCTGCTCATACCTTTTACTTTTTCAACATCATATCCACAGAACTTGAAATAGTATATAATTAAAACAAAAAAAAGAAGAAAGAATCAACTAGGAAAAAAATAAAACATAAATATAGATTTGAAACAATCACAATTAAATGAGATATTTATTTATCAAAACGTTGAATACGGTTTGTGAAAGTCGTGAAACAATGAATTTTTGG…
cca_miR97	0.9		0	Unigene023106	1225	1245	1215	1388	-51.82	ATGTAGTAGGCTTAAGGCAAA		CTCCAGGAGTGAGGATGATTTGACTCATCAGTTGGCGATGATTATAAGGCACAATGAGAATCTGAGAAAACAAGAGAGAAATGGGGCACCCGCACATATCATTTCAGAGTTTGCACAGTTGTTGCAGTTCCATGTAGCCACATATTTCGACAATGAGTTGCCCGGACAGCCAAGGGCTACCCAGAGATCAGGGAGACCTATTAAATCTATATGTAGTAGGCTTAAGGCAAAGGAAGGTCGGATTAGGGGTAACTTGATGGGAAAACGTGTGGATTTTTCTGCACGAACTGTTATTACTCCAGATCCAAACATCAATATAGATGAATTAGGAGTACCGTGGAGTATTGCCTTAAATCTCACGTATCCAGAGACTGTTACTCCATATAACATTGAAAGATT…
cca_miR98	0.73		0	Unigene063089	407	427	373	437	-28.2	TGGTCGGACGGTGGCTAACGG		CTTTCTTTTTCCCTAACTCTCACTCTTTCTCATATGGGTCTCTCAAATCACACATTCGGTTGCACTACAGTGCACCACCATACACGGCCACCCGTGGTGTTTCACCACCACCATCTTGTTCCTCTCATCCTCATGAACCTCTCCAAGAAATTTCATGGCCAACGGAGCTTTGTAGAGCTCTCACTCTCTCTCACTCTCCAAGGCCGAAAATGGCTTCAAACGGCCGATCCGCCGCCGTTAGCCACCGTCCGACCACCACCTCGCCACCACAGCTCCACCACATGTTCCTCTACCTTTCCCTAGCTTTCCATGAAGTTCTATGGCTTTTCGCTACCTCGCGTCTCCTCCGCTCACCGTTCGGAGTTACTGTTCACGGCGTGATGCCGCCGTGCTCCGCCA…
cca_miR99		1.07	#DIV/0!	Unigene021973	643	663	572	683	-45.8	CATTGAGTGCAGCGTTGATGA		GTTCATGACTCATGACCAATCCGTTCATCTTCTGGAAAATGAAGAGAAACCATAATTTGGTTCTGAAATGAAGAGAAACCGTCGATGCTTGTCTGCTATGTCCTTGAAGACTTGCTCATGGGCATCTATTTCCAGTTTTAACGATTTGCTGTTCCCAAACAAACTTGGTGCCTAGGCTCCTAGCTAGGATCTCCCGGGATCAATATCCCCTATAGATACATGATTGGGTGCAGCGCTAACGAAAATTTCCAACACAAAAAGAAGAGGACTTTCATCAACGCTGCACTCAATGATGTTTCTCAATCTGGGAGTCTCCTAAATCCATACTCCAACTTACTGCTACAGACCCAGATATCTCGGTG
cca_miR100	0.28	0.71	2.53571	Unigene063266	7044	7065	6880	7067	-25.1	TTACCATTGATGGCTAAATGTG	cca_miR100_gi|462400597|gb|EMJ06154.1|_hypothetical_protein_PRUPE_ppa000518mg_[Prunus_persica] cca_miR100_gi|462400597|gb|EMJ06154.1|_hypothetical_protein_PRUPE_ppa000518mg_[Prunus_persica] cca_miR100_gi|462400597|gb|EMJ06154.1|_hypothetical_protein_PRUPE_ppa000518mg_[Prunus_persica]	TGTAGTCGAGGCGCTTGGAGGTGGATTCAATAGACTTGGAAGACAGAACGTCGTTTTGGATTTCTTCGTTCTCATCGTCGCCGTCGTCGTCGGATGATTGGAAATAGCGATCAGAGACTCTGGGTGGCGGTGGAGAATTGAGAGGTGAAGAAGAATAAGGAGTTGAAACGTCGTCGTCTAAGTCGATGAGCGGTCGATCCATTTACCGGAACTGAATCTAAAATGCGGTCCAGAATGCGAAGAAAGAAGACAGTTGGAAGACTTGTTTGCAGGGATCGAAGGAACGAAACCAATAAAGAAAGGCGATGAAATTGAGGAGGTGTTTATTTTTGTTAGAAACCAAGTTAAAATTGTATTGTATGATCACATTTAGCCATCAATGGTAATC
cca_miR101	0.28		0	Unigene045191	320	340	310	567	-74.1	TCTGTGGGAGCGAATTTGGAG	cca_miR101_gi|296082193|emb|CBI21198.3|_unnamed_protein_product_[Vitis_vinifera]	CGTCGGTGATCATCTCTTGCATGCACCCATGGGGAACATCTCAAGACTCAAACCTATTCTGCTCGTCTTCTTACTCTTCCTTCTCTCCCACATTTCAGTCCATACTTCTACTCCTCGTTACATTCCCGTTGATAATATTACCCTCAACTGCGGCTCTGATGACAACTCAACAGATAACTATGGGCGCAACTGGATTGGAGACAAGGAGCCCTCCAAATTCGCTCCCACAGAAGAACATAGCCAGAAATCTAATACCTCTGAAGCCCCAGATAGCCCAGACCTTGGCGATCCTGTCCCCTACGGAACTGCCCGTTTATCCTATTCCCAATTCACCTACGTATTTCCTGTCACTCCAGGTCCTAAATTTGTTCGTTTGTACTTCTACGCAGTTTCATACTC…
cca_miR102	0.45		0	Unigene028475	792	812	782	1040	-81	GAGACTTGGACAGTGATGGAT		GACTCGTACGACCCCAATTTCCAAACACAAAGACGAACTCGTTCTCATAGATTCCTCCGGAAAATGCCTCCTCACTCTTCGAAAGGTTTGGGAGCGGCTCAAGTGGGAGTATGGCTTGATGGAATAGGAGGGTTGAAGACGATGTGCTCGGGGGTTGAGAATGCGAGGAAAAATGGAAACAAAATAAAATTGGGTATTTGGAAAGAGGATGAGACTTGGACAGTGATGGATTTGGAGGAAAAGGAGGGTTGAAGACGCGTTTGGGGGGCGAGAATCTGAAGAGGGGGAAAATAACACGGGTTGACCCGCTGTAGGTCGGATCGGTTCAGCCTAACTTATCCAGAGACATGGGTCGGGTCGGGTCGGATCCAAATTCAAAACGGGTTGCTTGGGTTGCAC…
cca_miR103	23.22	12.01	0.517227	Unigene045380	513	534	425	554	-47.8	CAGCTGCCATGCATCGTCTAGC		ACCGCATCTTGGGGCAGGCCTCCCGTACAAGTGCCGATTGGTCCATCCGCTCCCTAGTCCACCGCCCACCCACGGCGCTCACAACTTAGTTGCACCGGGAATGCCGTGAAAGCTGATAACATCTTTGCTATATGCAATGGTGCTGATGTCGTCACCATCTTTATAAAATATCAGTGTTCCTCGAATTATGCACAAAGATAAGGCTAAACACCAATTTTTCTCTTGCTGTCCTGCATCGTCAACCTAAAATCATTTGAAATCTTTTTCAAGATTAAAGAAAAGACTTTAGCTAGACGATGCATGGCAGCTGGAGAAAATATGAATCTTATTTTGTCTTTGATCCACCAGAGTCCTGAATTCGCCCTCAGCATCTCAAAAATGGAACTCAAACTCCATTTA…
cca_miR104	0.79	0.71	0.898734	Unigene060877	3073	3093	3063	3143	-27	CTGAGGAGAAGGAAGTCAGCG	cca_miR104_gi|359488670|ref|XP_002273438.2|_PREDICTED:_zinc_finger_CCCH_domain-containing_protein_41-like_[Vitis_vinifera] cca_miR104_gi|359488670|ref|XP_002273438.2|_PREDICTED:_zinc_finger_CCCH_domain-containing_protein_41-like_[Vitis_vinifera] cca_miR104_gi|224059950|ref|XP_002300018.1|_predicted_protein_[Populus_trichocarpa]	TTAAGCCTTGGCGTCTTCTTTCAAACTTTGAAGATAAGTCTTTCTCACTTGTTTGAGATTCATTTTCCCTAAAAGGATGCCCATTTTCGTAAGGTTTGTTGCGTTTTCTATACGGCCTTGTTATCACATGCTCCAGAGCATCTCTTTCCGAAGATTGAGAGCGCGTCTCCCGCCTACGATGCTTATGGTTTCGATCATCATCATCATCATCGCTGACTTCCTTCTCCTCAGGATCACTGACACAATCAGATGGAGAAAGACCCACCGGCTTTGGAGATGAAACTTTCAGCTCCATAGGACTCTCCTGTAATATCCAGTAGTATTTTATAGAATTCAAAGTTCCAAACTCTCACTAGATGCAACAATCAAATGACTTCAATTGCCTAGAACAATTCCAGC…
cca_miR105	0.73	3.09	4.23288	Unigene041524	910	929	890	1079	-82.8	AGGCAGTCTCCTCGGCTAAC		TTAACTGAAATTAATATATAATATCGAGGGGAAACAAATATTGAAAAGAGTAGTACTTATACTCAACCTCCCTTTCTTTATTATAAAAAGGAAGACATATATATTTATATGTATATATATACCTTTCTTGCGTCTCGTTCATCAGAAGCCTATGGCTATCCATGTTTTCTAGGCACCATGAAGAAGATTAGGTCAATCATGAAAGATAAGAGCCCGTCTCGTTAGCCGAGGAGACTGCCTGTATACCACAGAAGGATCCTAAACATAGCGTGCGACGTCGGTTCCTTTGACGCACGGCTGCCGGCTGCCAAATCATGGTCCTCGTATAATTAGGCCCTTCGTGAAGCTGCAGGCAAGTCATCCTTGGCTACAAAACAAGGCTCTTTATCCTCATGGAAG…
cca_miR106	1561.35	1652.89	1.05863	Unigene012665	335	356	315	422	-57.9	TTGCCAATTCCACCCATTCCAA		TCATCAACAAAATAGAAGTCGAAAATACTGTCTTAGATTTCACTCACTTGATTGCCACAAATTAGGATCAGGAGAGACAAAACAGAAAATACCAAACTAAAAAATAAATGATGAGCCAAAGATCTAACAAACAAAGGAAGAAGTTCAGTAAGAACAAACAAATCTGGCAAGATTAATTCCAGTGGGAGCAGAGGGGAAAGAGAGGAATCAAAGGAAATCCTTGGAATGGGTGGAATTGGCAAGGTAGTGACATAACATATCTTTTCCTTACCAATTCACCCATGTCCAAAAACTTCCTCCGACTCAATCTCTTTCCCCCTTCTCTCTTGGCTTCCTTCTTAGAACGGGAGATGCGCGTCTTTGTGATTTGTTGTACCATGAAAGTGAGTCGTTGGAGAG…
cca_miR107	7.03	16.88	2.40114	Unigene013313	4	25	1	86	-39.5	TGAAGCTGCCAGCATGATCTGT		AGTTGAAGCTGCCAGCATGATCTGTGCTTTCTTCAGCCGATCCTTATCTATCCTGGAAAGAATAGATCATCTGGCAGTTTCACCTGTTGATGGAAAGCATGAGGAAACCCTAATCTCTAGAAACCCTAAGTTCATGTTCTGATTCAAGTACAAGCAACCACAAGGGTTTGTTTCTTTCGCTTAGAAAACCCAAGACTCGGTATCTAATTATCTTCTTCCATCAGAATTTTATTCGATCGTTTGGGCAAAATTAGTTATATTTCATTTTACTTTTGCAGGTTTCTTTT
cca_miR108	0.39		0	Unigene047849	12	34	2	174	-42.64	CTCGCAATGCAGTAGAAGATGAT	cca_miR108_gi|147788196|emb|CAN62743.1|_hypothetical_protein_VITISV_033107_[Vitis_vinifera] cca_miR108_gi|147821773|emb|CAN77166.1|_hypothetical_protein_VITISV_029835_[Vitis_vinifera] cca_miR108_gi|147798181|emb|CAN73890.1|_hypothetical_protein_VITISV_033644_[Vitis_vinifera]	TGAGACTGTGAATCATCTTCTACTGCATTGCGAGGTTGCTAGAGAGCTATGGGATGATGTGTTCTGCTGGTTAGAGCTAGCTAATGCCTGCTACAGTGATTAAGTTCTTGGCCAGCTGGACATATCTAAGAGGAGCCCCCCAAATCACAGCTGTGGAAAATGCTGCCTAGTTGCATCTTGTAGTGCCTATGGAAGAAGCGTAATGACCGGACATTTGAAGATAAAGGATGCTCTATAGAGGAACTTAGATCACTTTTTGTAAGAACATTATTTCTATGGGCCATAGCTGTA
cca_miR109	0.9		0	Unigene063405	2425	2447	2284	2457	-46.97	TATTGTTTTGTGTGATTTTCGGA	cca_miR109_gi|470143519|ref|XP_004307421.1|_PREDICTED:_uncharacterized_protein_LOC101308220_[Fragaria_vesca_subsp._vesca] cca_miR109_gi|462415734|gb|EMJ20471.1|_hypothetical_protein_PRUPE_ppa018390mg_[Prunus_persica] cca_miR109_gi|462415734|gb|EMJ20471.1|_hypothetical_protein_PRUPE_ppa018390mg_[Prunus_persica]	AAAGGGGAGCCATCACTGTCTGCAGTAGAGTTTGATTCAGCAGACCTCCATAGCTCTTCTTCAATCCCAGGAAGTGGATGTGATTCGAAATTCCTGAATCCTTCATTTATTATAGACAATTCCTCGGGCTTCAGAACTCCTGCACTAGTGAAAAAGGCACTATCCCAAGCTAAACTTTTGCGAAGATTGGATTTGCAAATTCCATTTGTCCTTTCTGCTTCCAGTGACTCAAACGGCACAACCTTCTGTTCCTCGTTCCCAAGTAAGTCAAGTGAATTTCCTGTATGCCCGAATTTAAGTGTCTGGAACAACTCTTCCGGGTCCAGAACTCCTGAAACCTGTCCGAAAATCACACAAAACAATATTTAAGTGGTTCAGCAAATTGCCTACGTCCACTGG…
cca_miR110	0.67	2.02	3.01493	Unigene022263	48	69	38	354	-81.7	TGCTTAGCACAAGTTAGACTAC		CACATATAAAATCCCTTCACGTTTAAAATCCATTCACGTTTCCGCAATGCTTAGCACAAGTTAGACTACTATATTTTAAATAAAGGCTACAGAACAAGATGTTTATTTTTTAGAGATTTCTTTTATTAAAATATCTAGTGAAGACTTTATTTATGAGATCTTTAATGCATGATGTAAAAAATGCATCTTTTAAAGTTAGTAACATCCGGTTCCTCTAGCTTTACAAGCCTTAGAGGGACGGGGTGTTACAAAATTTTATAACAAACTTTCATAGCTGCAGTGATCCAGGGAATTGATCTACCTAATTGATGACTGTGATGCCCCTTTAGGACTAACTTTTGAAGTGTTGATACAAAAGTAGAATTGCTACCAGATGCATACACAGCAAGTAGGGCTGAG…
cca_miR111		0.53	#DIV/0!	Unigene038622	96	118	86	161	-22.1	CATCTGAGGTGGCTGTTATTGAG		TAAAAGAATAATAAACTCTAACTAACTTGTACAATCTGCAGAAAACATAATTCCTTATGAAACAACTCAGAACCTTCTTTTGTTGAGCTGGAGCACATCTGAGGTGGCTGTTATTGAGCTGGATCATTGAGCTGAGCTGGCTTGATGTGATATCTCTAACACAATTGCTTGAAAATTCTCACTTTTCTGATTTGGTGGTGAGGTGAAGCTCTAATTTACAATGCATTTGTGTCATCACACACACATTCTCTACACATTGGACAAGTGCCTTGTCGGGTTAGCCACATGTCTATGCAGCCCACATGAAACTGGTGTCCACAATTGGGAAGTTCTCTCACTGAGTTTTCATCCTTGAAATCCTG
cca_miR112	0.62	0.53	0.854839	Unigene065860	493	515	483	661	-52.3	AAGGCTAGAGCTATATGGGATGG	cca_miR112_gi|147778479|emb|CAN69430.1|_hypothetical_protein_VITISV_024658_[Vitis_vinifera]	TTCTGTGATGCGGATATTAGTCAGATCCAAACTCTACGAGCACTATTACGTTGCTTTGAAGCAGCCTCAGGACTCAAGGTTAATCTTGGGAAGTCGGAGATGGTTCCAGTGGGTGCAGTCTCAAATACTTCCAGTTTAGCAAGCATGTTGGATTGTAAGGTGTCCGCTTTGCCGATGAAATATTTGGGCCTACCGTTGGGCGCAACTTTCAAGGCTAGAGCTATATGGGATGGGGTAGTGGAAAAGATTGAAAAAAGGTTGGCCGGGTGGAAAAGGATGCATTTATCGAAAGGAGGTCGTCTCACCCTTATTAAGAGTACCCTTACTAATCTCCCCACTTATTTTCTATCCCTATTTCCTATGCCGGTAGGGGTGGTGAATAGGATAGAGAAGCTTTTT…
cca_miR113		1374.9	#DIV/0!	Unigene024102	1214	1235	1194	1299	-55.3	TCCCTACTCCGCCCATGCCATA		TTCATCAGTAGAGCTGTAGCTATGATCGAAGGAGTCTGTCATAAAGGAAAAACTCAACTAGGAAATAACCAAATCTACTCGATCATTTAACAAATTGATGTTATAAGATTTTAGACAGATAATGAATTTACCTAGTCACATGAAGTGCACAGAATCACAGACAGAGATGGAGGGTTAGGGCAGAGAAGGCAAAAGTGAGAGGGAGGAACAATCGGAAACCTATGGCATGGGCGGAGTAGGGAAGACACAAATTAATAAAAGTTATCTTCCCAACTCGCCCATACCAAAGCCTTCCGAATATCCAAAACTCCCTCTCCCAGATTCTTCCCCCATCTTCTTCTTCTCCTTCACAGACCCCAGGCGGCTGCTACTTCTTGCTTAACACCCGG
cca_miR114		10.22	#DIV/0!	Unigene045473	958	980	948	1047	-34.3	AGTGAATGAACCGGGAGACAAAT		TAAGAGTGCTTGGCGTCGGAAAGGGAAAAGCAATCGGTGAACGATATTTATCTTTAGCAATTCAAGCAAACCACTTTATTCAAACATGGACTTAATTAAGAAATAAAATGAGCACTAACAAAGAAAGATTTTAGATCAAGAGAAGAGATTTAAGTAACATAACAAGAAAGGGAGCTCCCTTCAGTCCAAGTACAGGAAGCTAAAGATCCAATTTGTCTCCCGGTTCATTCACTCATTTACTGGGTATCTCCTTTTAACACAGCATGTGGATGAATGAGTCGGCAGCTAATTGAATCCTGCAGCCACCCATGAGTGGACTGAAGAGGGCTCCCTTCACCGTCAATCATTGAGAAGAAAGCAATAAAAGTAAACGAAAATGAACTGATCTTCACATGTATG…
cca_miR115		0.36	#DIV/0!	Unigene044774	1062	1084	746	1094	-93.9	GTCGTGTGATGAACAGTAGCATA		TTAAAAAATAACTTATAAAATCATTAGAACGCATTTTAAAGAAAAATATCTACACAGCCATGTCCAGCTAGCGTTCTTGACAAAGTTTTCAAGAATAAGGCTGACATCAACCAAATAAACATTGGCAGAACAAAGTCCGTCCATAAAAAATAAATTCTTGTATTAAGGCAAATGCAAATCACGGTTTCCTTATACCTTATATATGATTAAGGGCATCAGATAAACATTAAACACAGTAACCTTTAAGAACAAAGCAAAAAGGACGAGATTTCTAAATGGTACTGGAATATACACAACTGATATTCTTGTCCTGAGGCGAAGCACCCCAAGAATTAGGACTCGCCCATATAACCTACCTCGGGGAACCTAAATTCGTCAGGAGACTAGCACAACAACCCA…
cca_miR116	1.74	2.32	1.33333	Unigene062218	365	385	275	405	-54.4	ACTGAAGTGTTTGGGGGAACT		TCTACCCCTTACACGAGTTGTTTCCTTTTGATTCCCAGCGTAGGCGTATTGTATATATATAGAAGACCAAATGAAAGAGGGAAATGAGAAACGATCGATATATGGCCCGCAGTACTTCTCTTGCTATAAATTGTTGAGTGAGTGCCCCAACCTCCTTATGTACTCACCAAACAAAACAAATGGAAAGTGGCAGAACAACATGTTCAAATGTCCCCGAGAGTTCCCTTGACCACTTCATTGGGGTCGACGGACGTCTGTCTTTGAATGAAATGGTCATCCAGCTGCTCTCTACTGAAGTGTTTGGGGGAACTCCTGATGGCATTTGATTAGCACTTTGCAAAACAAGGTGGGCGTGCATGCAGTACTTATTATATATAGACATTATTGTCAGTTATAAGC…
cca_miR117		0.42	#DIV/0!	Unigene065104	2441	2461	2283	2471	-63.51	TTCTATACACCATACTACCAT	cca_miR117_gi|298205043|emb|CBI34350.3|_unnamed_protein_product_[Vitis_vinifera] cca_miR117_gi|462400653|gb|EMJ06210.1|_hypothetical_protein_PRUPE_ppa003677mg_[Prunus_persica] cca_miR117_gi|462400653|gb|EMJ06210.1|_hypothetical_protein_PRUPE_ppa003677mg_[Prunus_persica] cca_miR117_gi|225459675|ref|XP_002285884.1|_PREDICTED:_NAD(P)H-quinone_oxidoreductase_subunit_M,_chloroplastic_[Vitis_vinifera]	TCAGAATACAGGGCCACAGGCCTTTTGGTACCTCAATAACAACGAACTGTGACACTGCCCGTGTGCAGTGTGCACCTTTTATCACAAAGTGCAAAGCAAATTCTGGAATTGAATTGATGGGATGATTGAGATGGTGGATGTTTTCTTCTCTGTGAGATTTTATTTCGAAGTTGCTTAATATTTGCAGTTAGTCCTTACAATTTGGGAGTAATGCTATACACTATACCACAATCTCACTTGCATACTATTATATATGATGTGGTGAATTTATCACTATTTGATGATAAATGAGCATGCAATAAATGATTATTCAATAGTGGTAAATGTGCCACATCTTATTAAATAGGATGCAAATAAGATGGTAGTATGGTGTATAGAATTTTCCTTTAATTTTTAATC…
cca_miR118	0.62	0.89	1.43548	Unigene065484	1354	1376	1174	1386	-68.6	AGGCTTTTCTTGTATACTCCCTG		ATGTGCAAACGTAACGGCGAATCAGCGGATCACCTTCTCCTTCATTGTGAAGTAGTTAAGGCCTTATGGGATGCAATCTTCTCGAGGCTTGACATGGTATGGGTCATGCCCAAGAGGGTGATAGACCTTTTGTTTTGTTGGCCAAGGATTAGGGGCAACCGCCAGATTGCTGCTGTATGGAAGATGATACCTCTATGCCTAATGTGGTGCACATGGAATGAAAGAAATGGCCGTTGTTTTGAGGATAAGGAACGCTCCTCGGACAGCTTTAAGGATTTTTATTTTCATACTCTATTGCTTTGGGCCCATTCTATTGCATGGAATGGAACGGGTCTTAATGACTTGTATGCTACTATCCGTAGCACGTAGCTTTTGTAACTAGGCTTTTCTTGTATACTC…
cca_miR119		0.3	#DIV/0!	Unigene062116	131	152	53	162	-24.6	TTTTGAATTAGAGTAAGACCAT		AAAACAAAAACAAAAACAAAAAAAATTACATTTGTGTAGTGGAAAAGGCTGCCTATTACCGGGGTTCTTACTAAATAAGAAAGTATGTACATTTTAAAGTGTAATAGTGTGCAAGCCGCCACTACAATGATTTTGAATTAGAGTAAGACCATATGGTTATCTCATATTAGCTGCTATGATTGAAATTGTTAATGCCTCTTGGTAGTCGATCTTGGAATTCTAACCTCATTCCCATGCACTTGAAGAGGCAAACTTTGTTACATTTAGTTCCCTTGGTTGATTAACTAAATTGTGTATAAATCTCTCAGTTGATACGAAATTCAGATTAATCTATCTCCAGTGATCTTAAACTCAACAAATCTA
cca_miR120		0.48	#DIV/0!	Unigene031837	15	36	5	108	-29.4	CAACTGCTTGGCATGGTATGTA	cca_miR120_gi|470113852|ref|XP_004293133.1|_PREDICTED:_uncharacterized_protein_LOC101306305_[Fragaria_vesca_subsp._vesca]	AGATATGACCAGAATACATACCATGCCAAGCAGTTGGGCAGTTCTTTCACTTCCAATGCATACAATCGATGCTCCCTAACATACCTGGAAAGCCATGTTTCTCACCAATTGCGAGTAATCTAACAATGTCATCATTGTTGGGTTTTCTTAAGTACTCTTCAGAAAAAATTGAAGCAACAGCTTTGACAAACATCTTTAGGCTTCTTAATGCAGTAGTCTCTCCAATCTTCAAATATTCATCCATAAAATCAATCGTAACACCATATGCAAGCATTCTTAGAGCAACTGTTATTTTTTGAATGGAAGAAA
cca_miR121	0.39		0	Unigene079701	1	21	1	268	-65.6	TATTTTTATTATTTGGATTGT	cca_miR121_gi|224071579|ref|XP_002303525.1|_predicted_protein_[Populus_trichocarpa]	TATTTTTATTATTTGGATTGTAATTTTGGACTTAAAGTTAGTTTTTTTTTATAGATACTGTTTATATTTTAATATTTATATAAAATCAATAAGGTCAAACGGGTTGAAACGGGTCTGTTCAACCGATTAACATAAATCGGGTCAATCTATTCAGTATTCTCTAATAGGTCGTGTCAACCCGTTATCTTAATTAGTCATGTTAAAGTTTGAGATTTTGACATTATAGCCCTAACTAGTCGTGTTCAGATTGATCCATATAGTATAATGTACATGTCTTGACACAACCCGTAAACACAATTTGTGAGTTCACACGTCTCTGTGGCCTCCATTTTCCACCTCTGTTCCATTATTTTATATATTATGTCAATAATGAAACATAAAAATTTTATTATGGAATTG…
cca_miR122	0.39	1.78	4.5641	Unigene026377	899	919	879	1003	-37.3	CAACCTACTGAAACCGACATG		CAATGTGAGCCACTAGAATTTCACAGGAAGAGGAATCATTCCTCTCCATGATCTACTCCCTTATATCCTATGAAATGACAGTGGAAAAGACTACCTCCCTTCTACCAAAAATGATTTGAGAAATCTATTTTTATTTGAATCCCATTCTTACTCCATAAAAAGGAGGAGAAAATACACTTCTCATCAACCAGCTACCATATATATTTTGCCCTTTTCACCCCAACCTACTGAAACCGACATGTTGTGTCCTCAAACTACTAAAAGGCTTCAAATGTGCAACATGTCGATTTTAGTAGTTTAGGATGCAAAGTGTAAGACGTCTCACAGTTTGAGGATGTCAAGTGTACTTTTCCTTAAAAAGAAAGGTAAAAGTGTGGTCTCACCCTTGCTGGAATATGA…
cca_miR123		0.36	#DIV/0!	Unigene063695	159	179	149	275	-47.12	AGGGGCAACATGAGATCACAT		ACGGAAGTACTGAGGTGTAGTACATTTTTTTAGGTAAAGTACTGATTTAAAAGTGTTGCTGTGGCTATATAACATGGAATATCTTTCTCCATTGGCATCACCAGATTGTGGGGAAAGAGGCAAGAAAGTCGTGTAAATTAAAGGTGGATGAGCCTTACAGGGGCAACATGAGATCACATGTGGGCATTCTTATTATTCACATGACACCCTTTCTGCTTGTGTTCATGTGTCCTATAGACTACAAATGTGTTCTCAGGTCGCCCCTGCAGGACTTTCCTCCACCGCATGATCATGATCATGGTGATGCAATCGGCTTGATGGTTTTAAGCTGGCAATAATCATAGCCTAATAGCCAGGTCAGCAAGGTAATAAAACAATTTCCATGTTGATTAATTTATT…
cca_miR124	0.45		0	Unigene063266	7044	7064	6880	7067	-25.1	TACCATTGATGGCTAAATGTG	cca_miR124_gi|462400597|gb|EMJ06154.1|_hypothetical_protein_PRUPE_ppa000518mg_[Prunus_persica] cca_miR124_gi|462400597|gb|EMJ06154.1|_hypothetical_protein_PRUPE_ppa000518mg_[Prunus_persica] cca_miR124_gi|462400597|gb|EMJ06154.1|_hypothetical_protein_PRUPE_ppa000518mg_[Prunus_persica]	TGTAGTCGAGGCGCTTGGAGGTGGATTCAATAGACTTGGAAGACAGAACGTCGTTTTGGATTTCTTCGTTCTCATCGTCGCCGTCGTCGTCGGATGATTGGAAATAGCGATCAGAGACTCTGGGTGGCGGTGGAGAATTGAGAGGTGAAGAAGAATAAGGAGTTGAAACGTCGTCGTCTAAGTCGATGAGCGGTCGATCCATTTACCGGAACTGAATCTAAAATGCGGTCCAGAATGCGAAGAAAGAAGACAGTTGGAAGACTTGTTTGCAGGGATCGAAGGAACGAAACCAATAAAGAAAGGCGATGAAATTGAGGAGGTGTTTATTTTTGTTAGAAACCAAGTTAAAATTGTATTGTATGATCACATTTAGCCATCAATGGTAATC
cca_miR125	2.59	9.27	3.57915	Unigene037739	152	172	142	277	-22.1	TAAGATGTGGCACATTTATCA	cca_miR125_gi|297741662|emb|CBI32794.3|_unnamed_protein_product_[Vitis_vinifera] cca_miR125_gi|297741662|emb|CBI32794.3|_unnamed_protein_product_[Vitis_vinifera] cca_miR125_gi|297741662|emb|CBI32794.3|_unnamed_protein_product_[Vitis_vinifera] cca_miR125_gi|297741662|emb|CBI32794.3|_unnamed_protein_product_[Vitis_vinifera] cca_miR125_gi|470136439|ref|XP_004304001.1|_PREDICTED:_uncharacterized_prot…	AAATGACATAAGCTACAAGAAGATTTGATGATAATATACAAAAGAGTAATGCTATATACCATACTCTCATACAATTTTCATTCTATAAAGTAAGGTGTGGCACATTACCATTAGATCATAAAGAAGCATCCAATAAATGATCATTTAATAGTGATAAATGTGCCACATCTTATTTAGTAGGATGATAGTGTGGAGTATATAATTTTTCTATACAAAATTATGATTCAAAAATAGTTATAGCGTTACAAGACTTGGCTACATGTATCAAGGATTTTTCTTGTTCTAAATCAGCCACACCATTTGGTAATCAAGATGAATTTTTCACAACTTCCTAATGTTAAATGAGAACAAAATGAGAAAAGCTTGGGACCGAATAGTTTCATTATACTTTATTAAGAT…
cca_miR126	332.5	532.68	1.60205	Unigene057707	373	393	353	464	-42.9	AGTGGGAAGGCAGGAAAGAAA		TTTCTTTCCCGAACCACCCATCACGCAAATTTCCTGTGGTTCCTCTTTCCTCTCTACTCTCATATGAATGGATGTCCAAAAACTGCAATATCTTTATTCCATTCACCATGTCTATATAGTCTGCTTAACATGTAAGAGAGGTGAAGGATATAGGGGGTGATGGTTGAGAGAGGTGAAGGAGAAAGAGCGAAGGGGAAAGTGAGTTATGGAATTCCTTCGGAGTGGGAAGGCAGGAAAGAAAATAAAACTGTTTGTCAGAAACACGGCTTTTCTTTCCTAGTCCTCCCATTCCATTGGTTTCCTGCTATTCCTCCCTTTCGCTTACTTTTCCTGCTTCGGGTTGATGGGTTCAGTCCAGCACAAGTTGAAAAATGACATTTTTTGGACCTTTGGTTATGT…
cca_miR127	459.03		0	Unigene012804	265	286	185	306	-55.1	TTCCCAAAGCCGCCCATTCCAA		ATGCTCTATAGGGGTGGGTAGGTGGCGTTGTGGTCCAATTAGGGTTGGAGTCTCTATATAAAGAAGGCGAAGATCTAGTTGCTTCTATCGAAAGTTATTTATGGTATAGCGGCCATACTTACGAGTGAAAGCAAGAAATTAACAATAGCTGAGGTCATGTTACTGAGAAGAGGGAAAGGGAGATTAGAGCTACTGGAAGTTGTGGGAATGGGCTGTTTGGGATGAAAGAAAGGAAGAAAGTTCTGATCTTTGCGGAGTTGATTCTTCCCAAAGCCGCCCATTCCAATGACTTCCGGCGGTTCCTCCCTTTCCCTTCCATCTCTACCCATTTTACCCGTTTGGGCTTCTGCTATTCTGCCTCGTTGAGTAATCCGTACAAGGTATAATTATTTTTTTTCT…
cca_miR128	0.51	3.86	7.56863	Unigene063697	160	180	150	275	-46.92	GGGGCAACATGAGATCACATG		ACGGAAGTACTGAGGTGTAGTACATTTTTTTAGGTAAAGTACTGATTTAAAAGTGTTGCTGTGGCTATATAACATGGAATATCTTTCTCCATTGGCATCACCAGATTGTGGGGAAAGAGGCAAGAAAGTCGTGTAAATTAAAGGTGGATGAGCCTTACAGGGGCAACATGAGATCACATGTGGGCATTCTTATTATTCACATGACACCCTTTCTGCTTGTGTTCATGTGTCCTATAGACTACAAATGTGTTCTCAGGTCGCCCCTGCAGGACTTTCCTCCACCGCATGATCATGATCATGGTGATGCAATCGGCTTGATGGTTTTAAGCTGGCAATAATCATAGCCTAATAGCCAGGTCAGCAAGGTAATAAAACAATTTCCATGTTGATTAATTTATT…
cca_miR129	1.12	8.26	7.375	Unigene018862	107	126	87	243	-57.8	GGCAGTCTCCTTGGCTAATC		TCTTGTATGCAAAAATAAATATATATAGTAGTGTTCATGATGAGGGATGTTCAGACGTTGCAGTTCGAAGAAGAGAAGACCTGGCATGAGAATGAAGAGACTGTAAGATTAGCCAAGGAGACTGCCTACGAATCACAGAAAGAGTTTCTAGGGATCCAAACACACAAAACTACTAATTATATCTTGAAGCCGCTTGGAGGAGCAGGCAAGTCATCCTTGGCTACCAAACAAAGACTCTTATCCTCATGATAGATCTCTCCTCTCAAAAATATATTTCCTTA
cca_miR130	0.39		0	Unigene009711	326	348	316	493	-43.4	CTTGCACAACCACGACTACAAAT	cca_miR130_gi|353453150|gb|AER00467.1|_BLT101_[Dasypyrum_villosum] cca_miR130_gi|18404892|ref|NP_565897.1|_Low_temperature_and_salt_responsive_protein_[Arabidopsis_thaliana]	AGAGCTACTCTGGAACATTTTAGTTGAGTCATGCTTTCTGAAGCTTCTAATCTCTCCATAAAGTATAGACTAGACAGTTAATGTGACATTTTTTCCAGTTAAAATGCAACGCAACTCCTCAACTTCTGTTCGGTGGCACTTAAATCTCTTGTAGTTTGAAATGAGGGATTTGGTCCTGAAACTTTGGATATTTGTGCAATGAGAAATGATATTTGTAGTCGTGGTTGTGCAAGTACCACACAGTTTATTTGAAAAAAGTAAATTAATACTTGACCCACACGAAAAAAAAAAGTAATTTTTTAATCGTAGATTCTACTCTTTTTTAAAATAACTGCACGGCGTTTACACAATTTACGTACGTAACATTACTCATAAAACAAACCCATTATTCATAAAAGT…
cca_miR131		0.3	#DIV/0!	Unigene016721	74	96	64	252	-54.8	TAAGACTGTATATAGCATTACTC		GGAAGGATGACTTGGCCTTATAAGGTAGTTATATGTTATTATTTGTTATTTTGTTTCAATCCCATTGAAGTATGAGTAATGCTATATACAGTCTTAGGTGTGCAAGTCCCACATATGTCCTTTGAAAAAAACTGGGGTCTACCATTAAAAAAAAGATTTTTTCACGTAAATTCCAGATTTACCCACTTTTTTTTAAAAGGAGTGCGTAAGGCTTGCACACTCTAGAATTGCAAATATCATTTCTCTTTCAAGTATATTTAGCAATTTTCTTTTGGTCTGGGCTTGCAGATTTGTTCTCGTGCCTGATAGA
cca_miR132	598.32	852.63	1.42504	Unigene045380	445	465	425	554	-47.8	TGACGATGCAGGACAGCAAGA		ACCGCATCTTGGGGCAGGCCTCCCGTACAAGTGCCGATTGGTCCATCCGCTCCCTAGTCCACCGCCCACCCACGGCGCTCACAACTTAGTTGCACCGGGAATGCCGTGAAAGCTGATAACATCTTTGCTATATGCAATGGTGCTGATGTCGTCACCATCTTTATAAAATATCAGTGTTCCTCGAATTATGCACAAAGATAAGGCTAAACACCAATTTTTCTCTTGCTGTCCTGCATCGTCAACCTAAAATCATTTGAAATCTTTTTCAAGATTAAAGAAAAGACTTTAGCTAGACGATGCATGGCAGCTGGAGAAAATATGAATCTTATTTTGTCTTTGATCCACCAGAGTCCTGAATTCGCCCTCAGCATCTCAAAAATGGAACTCAAACTCCATTTA…
cca_miR133		5.82	#DIV/0!	Unigene039491	205	224	185	316	-62.4	TGCTATCTATCCTGAGTTGC		ATAAAAAAAATAAAAAATAAAACCCAAGTTTCTGTCTTTAAGAATAAGCATATAGTGTTGAGCATAATAAAATAGAAAATAAAGTATTATATATACCCAGATTTCACACATCCGATCAATATCCTCGATCGGAGCCGATCGAGACCACTGATCATCGGAGCAGCTAGCAATCGCTATACCCCAGAGAGAGTAAGAAGAACCCGTGCAACTCAGGATAGATAGCACCAGTACTGATCACACCCAACATGATGATCATCGTTAGAGTACTACATGGCTGGTGCTATCCCTCCTGAGCTTTACAGATTCTACTGTACTGTTAATTTACAGTATGAATCAGAATCTAGACGAAGAAAAGCCTATACAAAGCTATAGAAAGAAAAGGCTAAGCTAAGCTGTTTG…
cca_miR134		0.59	#DIV/0!	Unigene056635	5680	5700	5545	5710	-49.6	ATGCATTTGCAGAAGCTTTGG	cca_miR134_gi|359488185|ref|XP_002279980.2|_PREDICTED:_HEAT_repeat-containing_protein_5B-like_[Vitis_vinifera] cca_miR134_gi|359488185|ref|XP_002279980.2|_PREDICTED:_HEAT_repeat-containing_protein_5B-like_[Vitis_vinifera] cca_miR134_gi|359488185|ref|XP_002279980.2|_PREDICTED:_HEAT_repeat-containing_protein_5B-like_[Vitis_vinifera]	ATCAGTTACGCCAACCCGAAGGATATAGAGAACACATGCCAATGCATGGGCATCAACAGAAGTATCAGCACAAAGCATGTCCATAACTTGCAAAGCAAAGTTTTGAAGCTCACTATCTGGTTGCAGATACTTTAGACGAATAGCCTGTAAAAAGAAAACCCAAGACAAGGTTAGGCCAACTCGTACATCCTTTGATCGACCTCCGCTTGCTTTCCTGAAGGGCAAAGCCAAATGCCTTTGCAAACCACCTTCTAATTTCTTTGCTGGAGGAGAAGGAACTTTTCCCCTTGGTTGAACCTGTGCATCTGGATTCATTCCAAGAGCAAGCAAGGAGCCCAAAGCTTCTGCAAATGCATCCCGAACAGATGAAACGGGATCCTCTAGCGCCTTGACACAATA…
cca_miR135	421.76	749.56	1.77722	Unigene016522	151	171	67	191	-56.9	TTCGGACCAGGCTTCATTCCC	cca_miR135_gi|224056521|ref|XP_002298892.1|_predicted_protein_[Populus_trichocarpa] cca_miR135_gi|224056521|ref|XP_002298892.1|_predicted_protein_[Populus_trichocarpa] cca_miR135_gi|297746262|emb|CBI16318.3|_unnamed_protein_product_[Vitis_vinifera] cca_miR135_gi|297746262|emb|CBI16318.3|_unnamed_protein_product_[Vitis_vinifera]	GTTAGATTTATCAGTTTGCAGAAAGAAAGAGGGAGAGATATTGAGAGCTAGCGGAGGAGGCTAGGGTAATTTGGTGTATGTTGGGGGGAATGTTGGCTGGCTCGAGGCTTTCAAATGGAGGTTCTTCATATAAAAAGGAACTCTTGAGGCTTCGGACCAGGCTTCATTCCCCTCAAACTTGTACACGTTCGATTCATGGAGATATATATTGTCTTCTTCAGGCCAGCCAGTTTAATTCACAATTATTCAAAGTTTTGGGCTTCGATGTGCATGGTTAATCTCGTGAAGGTTAGGTTGAGAGGAATGTTGTCTGGCTCGAGGTCATGGAGGTTGATTCTCTATGACACTTTTCCGGGGTTAAGTTTCAGTACAAGTACTGGAAAAGTTCATAA
cca_miR136		0.3	#DIV/0!	Unigene058975	188	209	133	219	-26.3	TCTGGATGATCAGAACCGGTTC		ATGCTTTACTTGAGATTCCATCCAATACCTTTGCGAGACTAGAACGAAGAGTGCGGCCGCTACAAATCCTCTTAGCTTCCGCTCTCGCTCGGTTCAGGATGGAATCTCAAGTAAAGCATGCTGTGGTGGTGAAAGTTATGGGTCGAACTGGATCTAGGGGTCAGGTGACTCAGGTGAGAGTCAAGTTTCTGGATGATCAGAACCGGTTCATTATGAGGAATGTCAAGGGACCAGTGAGGGAAGGCGACATCCTTACCTTACTCGAGTCTGAAAGAGAAGCAAGAAGATTGCGTTAATTGGCTGCTCGTTGCTCCCCTCCTTATCAAGTTCTTGCTGGTTTCTTCTTGTGGTTAGTCAATGGCACTTTAAGTACTGTTGGTTTGATGAAGTTTGATTTTG…
cca_miR137		0.42	#DIV/0!	Unigene045470	1403	1423	1253	1436	-88.6	GAGCCCTCTTCAGTCCACTCA		GTCAAACAGGTAGTAATAATTAACTTACCTTTGCATCACCATAAGAGTGCTTGGCGTCGGAAAGGGAAAAGCAATCGGTGAACGATATTTATCTTTAGCAATTCAAGCAAACCACTTTATTCAAACATGGACTTAATTAAGAAATAAAATGAGCACTAACAAAGAAAGATTTTAGATCAAGAGAAGAGATTTAAGTAACATAACAAGAAAGGGAGCTCCCTTCAGTCCAAGTACAGGAAGCTAAAGATCCAATTTGTCTCCCGGTTCATTCACTCATTTACTGGGTATCTCCTTTTAACACAGCATGTGGATGAATGAGTCGGCAGCTAATTGAATCCTGCAGCCACCCATGAGTGGACTGAAGAGGGCTCCCTTCACCGTCAATCATTGAGAAGAAAG…
cca_miR138	0.28		0	Unigene009228	413	433	403	518	-37.8	TTCAAGCTTTTGGTCTCGGGT		CAAGATCCACATCTAGACATCTTTCTGATATTCGGCTCACGAGCACACATCATTTTACACACGAAGGGCTCAAAGAAAAAAAGAAAGGGAGGCAAAATCCAGTAGAACAAAATGGTGGAAATGATTTCTAAGCACTGCAGTAGTCAACAACCATGGAAACTGAAGCCTCGGAACACGGCAGCACCACAGGCGGATTGAGTACTCGTTTGAACCCGAGACCAAAAGCTTGAATCAGACCTGTTGAGGTCCCTGCAGCAGCTTCCTTTGGTTGATCATGAACACTGTGGCTGGACTCAGGCTTCGCAAGGTCCGAGCCATTGGAAATGATGGTTCGAGTACCTTTCTCTCGCAGCTTGGCAAGCTCCCTAGTCCAGATAACCACCGGTGCAGACATGATTC…
cca_miR139	3.32	5.35	1.61145	Unigene042843	308	328	298	653	-92.3	ATCCTTGATTTCGTCATTCTC	cca_miR139_gi|255538596|ref|XP_002510363.1|_conserved_hypothetical_protein_[Ricinus_communis]	TATGAATTATGATAAATGCTAGCCAAAGCCTGCACCTGCCCGGCTGCCCCCTTTCATTTTAGGCTGGTAAGAGGGAACAATGTCGTTTTTCATCCTTGATTTTGTCATTCTCTTTCACACTACTTATGTAACACATTATAAGTAATTTTATATGTCAACCACTTAAGAATAAATAGCCACTTAAAAGGTGTCACCTCAGCAAGTGTGATTGAGAATGACGAAATCAAGGATGAAGAACAGCATTGTTCATGTGAAACTGCATCACATAAGGTTTTCCGGTTTTTCTACAACAACAAAGACCAGAGGAAGATATTTCAGAAGCGAAAATAGCAGTTTGACAATCATTGCCGCTCGGCTGGCACTTGCCAGGAGATCAGCTCAGTTATAAATTATACAGTG…
cca_miR140	1.86	5.94	3.19355	Unigene036052	436	456	416	545	-44.6	AGGTGCAGGTTTAGGTGCAAA		CTGATTAAGAACAAGAATTCATATCCATATAAAAAACAAATAAAAAAAAAGGAACTGAGTCTAAGCTTGCAGAGAACAAGTGAATATTCACAGCCAATTTGTCTGCAGAAAGAGAATGAAATCCATAAAAGGAGAGCTGATTAATTTAGTGACTTGATTTGCCGTTGTACGGGATTCTTCAAGCCTGAAGTGTCAGAGAAAATGAAGGTAAACCCATTTGTTTGCACCTAAACCTGCACCTCTAAGTCCATTAAGACACAGAAATTAAACACTGTATTTACGACATGATAGGTGCAGGTGCAAATGCAGATAAATGAAATAAACCTGGTCGGGCTCCCTTTCAAAGACTTTTACAGAAAACAATATTGAATTTTTTGGAACAAGAAAGAGATATTTGGG…
cca_miR141		0.36	#DIV/0!	Unigene064809	220	240	210	395	-45.3	CCTTTCGTTTTCCTCGGTTTA		GAAGTAAGATTTGATCTTTTAGAATTCTTAGGTCCCGTTTGGCCACTTAGATAAGGTAGGAAATTCTTATTCCAGTTTTCAGTTTCAGCTAAAACCATATTACCAAACGGTCAAAGTGTTAAAACTGAACCTGCAATTCTCATCTCAAGAAACTGTAGCTTGATGGAAATTCCCCTGACAGGAACACCGACCAGCCTAAACCCCCACTGTCCTTTCGTTTTCCTCGGTTTATCCCCTTTTCTTCTACGATGAATCGGATAGCTGCGTAATGGCAATATCCTCGACTGAGTGTGAGATCTAAAAGAAGACCAGTGAACGACGCAGGCCCTGGCAGTTCGGAAGCAATACGCATGGGATGGAGGTTGAAGGTGACGAAAAAGTGACAACATCGACTGGCCC…
cca_miR142		14.15	#DIV/0!	Unigene012805	287	307	168	317	-77.8	TGACTTCCGGCGGTTCCTCCC		ATGCTCTATAGGGGTGGGTAGGTGGCGTTGTGGTCCAATTAGGGTTGGAGTCTCTATATAAAGAAGGCGAAGATCTAGTTGCTTCTATCGAAAGTTATTTATGGTATAGCGGCCATACTTACGAGTGAAAGCAAGAAATTAACAATAGCTGAGGTCATGTTACTGAGAAGAGGGAAAGGGAGATTAGAGCTACTGGAAGTTGTGGGAATGGGCTGTTTGGGATGAAAGAAAGGAAGAAAGTTCTGATCTTTGCGGAGTTGATTCTTCCCAAAGCCGCCCATTCCAATGACTTCCGGCGGTTCCTCCCTTTCCCTTCCATCTCTACCCATTTTACCCGTTTGGGCTTCTGCTATTCTGCCTCGTTGAGTAATCCGTACAAGGATAATTATAAGATGCAGT…
cca_miR143	0.79		0	Unigene023112	197	216	75	226	-45.59	GGACGGTGATGAGTACCAGA		GTTTGGCGTCAGTCTCCTTCTCTACGTCTATATATATAAATATAGATGTTCGATAAAACCCTACGCCGATACCAATCTTCTTCTTCTGGTATCGCTCTGTCTCTCTAACTATCTTTCATATATATGTCCATAGTTTTGGAAATGTTAGGATTTTTTGGGCAATGAATTTCCATGAAGGATTATAATTTCCGGAGAGGGACGGTGATGAGTACCAGAGAAAGTCATGCACCACTCTGACGATTATTACATCGATCTGTGCTGATAAATTTTCTCATACCCATAATTTTCTCTGAGTTCCTTTCCTTGCATATATCTTTCTTAGTTGATTCGTTTCCTTTTTTTCTTTCTCTCTTTTCTGCAATCATTTATTGTTTATATCTCTCTGCTTTATTGTTTAGA…
cca_miR144	0.34		0	Unigene064113	337	358	327	672	-81.92	AAATTATCGAGCAACCATTGGA	cca_miR144_gi|147789319|emb|CAN75554.1|_hypothetical_protein_VITISV_005653_[Vitis_vinifera] cca_miR144_gi|147789319|emb|CAN75554.1|_hypothetical_protein_VITISV_005653_[Vitis_vinifera] cca_miR144_gi|147789319|emb|CAN75554.1|_hypothetical_protein_VITISV_005653_[Vitis_vinifera]	CTTTCGGCGCCTGACAGGTACATAAGAACTGTAAAATCCCGCGATGCTTGTCTGGCCTAAAAAGATGGCCACCGTTTTTGAATATAGAGGTTTGCGGCTTAATTTTGATAACTCCTCTAGTAATTATGTTATTTACAAGAACTCCAGAAGAGTAGTGAATTCAATGATCTCGGATCAATATGGTGAATTTCACTATAAAGTCCTGATTACTCCAATGGTTGCTCGATAATTTGATGAGCAGAAAAATCCATTTCGTCCTGAAGACGATGGAGAAATTTTTGGTCCTGAAGTACCTTATCTCCAGTTCAATTGAAGCCCTGAATATGTAATTATTTGGATCAAGTCCACAATTAGATGGATATACAGATGCGAGTTATCTATCAGATCCACACAAGAAGA…
cca_miR145	4.83	1.84	0.380952	Unigene060565	580	600	570	736	-43.4	TTCTTCACGTCGGGTTCACCA		AACTGAAATTTCCATGGCAATAAAAGACCCAAATAAATGGTCCAAGTGAATGCCCAAATAAAATCAAGTCACCGAAATAAGAGGCCCAACTAAAATCAAGTCACGGCAATAAGAGTCCAAGATAAATTAAGTCACGGAATACCTTCCCAGCACGAGTCACGGCGCCGAAATGCAAGACCAGAAAGCAGGGTCACGTAGAGGAGATCCTCTTTCTTCACGTCGGGTTCACCAGCACCGTCGTCAGCCACGCCAGAAGTGGTCGACCCCCACAGTACAACCACCAGATGATGCCGACAGCCTCAAAGGGAAGCACCCACCACGAAAAACCACCAGGAGAAGTGGCCCGCACCGAAGGACAGAGTTTTCC
cca_miR146		1.07	#DIV/0!	Unigene006263	5	24	1	286	-77.92	TCGGGTTGTTTGGGAATGCA	cca_miR146_gi|296081803|emb|CBI20808.3|_unnamed_protein_product_[Vitis_vinifera] cca_miR146_gi|225429862|ref|XP_002283326.1|_PREDICTED:_nucleolysin_TIAR_[Vitis_vinifera] cca_miR146_gi|356547748|ref|XP_003542272.1|_PREDICTED:_uncharacterized_protein_LOC100802441_[Glycine_max] cca_miR146_gi|356547585|ref|XP_003542191.1|_PREDICTED:_uncharacterized_protein_LOC100803853_[Glycine_max]	GGGCTGCATTCCCAAACAACCCGAAGAGAGAGCGCCTTCACCGTCTTTAGATGCTCCGATAAACGGCATTACAAATACGGAACCCTGTACGAAGAACAAGTTCCAACGTCAAATTTCGAGAAACGGAGTACTCACTTCTCGTCGATCAGATCGTCAATATTAATTAGTAATAATACTGAAAAAACCTCTCGACAAAAGGAAATAAGGAATGAAAAGAGATTGCGGAGTTCTTGGAATCGTAATTCTTGCTCGAACGTTTTCCTCCGTTTTGTTTCGGAAACAAACGGAGGGAATCATAATAACGTTATCGTCTTGAAAGTTGTGATCTATCTAACTGTTTGTTGGGAACAAAATACACAGGGAGAGAGAGGAATATGCAACAGAGGCTGAAGCTTCAGC…
cca_miR147	6.46		0	Unigene061535	291	313	121	323	-72.2	TTGGGTAGTTGTGGTCATGGAAG		TCTTGTTTTTTTTTTTTTTTTTTGTTATATTGTGATAGTGTATTTATGAAGGACTTTGATTAAGAGATTTTAAGAAAAGAAAGTTAATGGTAAACATGAAGTTTCACTAGTAGGATTGGATAAACATGTGTTGGGCAATTGTAGCCGCAGAAGCTATTGATAGTATCTTTAATCTTAAACATCCAAAAAAAAAAAAACTACAATAGCTTTTAATATAATGAAAAGTTCGCAAATGTATCATATTCTGTATACATTTACTAGATACTTCAGTTTAAAGACAAACACAATAACTTCCATGACCACAACTACCCAACATATAATGTTTACGTATTTCTCTTATAAGAACTCAATATTTAACCATTTAGTTTGTCTTGAAATCCTTAAAACCCTTCACAAATA…
cca_miR148		0.42	#DIV/0!	Unigene046207	2762	2782	2651	2783	-32.12	GCTTGGGCGAGAGTAGTACTA	cca_miR148_gi|358344080|ref|XP_003636121.1|_hypothetical_protein_MTR_029s0005_[Medicago_truncatula]	CGACTGAAGTTTAGCATGCCATGTTTCCTCTTACACGTTCAGTTTATTAGAGGAATGAAGGATGTAAATATCGCATGCAAGGGGAATTCTGCGTCTGCTGGGCTTCATTAGTTTGCAAGTAAGGCTTTAACCTGTACTCAATTATTTCTTCATAGACATCTTAGCCTTTTACTTATTATCCCCATGCCATAAATTGATGGCAAGTACCAAGATTAGTGCCCAGATCAGTCCTGCATTTGTGTTGCAGAGGATTCTCGAAAGTTTTAAAAAATCAGATAGGCAGTTTATATCCTTGGCATTTATGCTAGTTTGCTTGGGCGAGAGTAGTACTAG
cca_miR149	0.34		0	Unigene042504	8	29	1	206	-53.8	ATCTGTATAACCAAACGAGGCC	cca_miR149_gi|224094855|ref|XP_002310266.1|_predicted_protein_[Populus_trichocarpa] cca_miR149_gi|224094855|ref|XP_002310266.1|_predicted_protein_[Populus_trichocarpa]	TCATCTCATCTGTATAACCAAACGAGGCCTAAGTATTAAGACCATCTGCTACCTTTCTGGCAGCAGAACACAACATTTCTATACTCATCAATTTTTAGGACAACAATCTGAGCATTGGTTTTTTCTTCAAAACCGTGCATTGTGAGACAGGAAGGTACCTGACTCAATTCTAAGCACTAGGCTTCTGGCATATGCCAATGAACTAATGCTGGCATTATTCACCACTCTTAGTTGCACCTTACACAGTATGCTGGAAAATTCACTTTATAGTTCCTAATATACCACAGAGCAAGAGCAAATGTGAATTAGCTCATGGATTGGGATATTTTAATTATATTGCAGGCAGATCTGTTTCTAGCG
cca_miR150		0.83	#DIV/0!	Unigene010742	586	607	576	903	-71.35	TACAGGAAATGAAGTAACGTTA	cca_miR150_gi|462401272|gb|EMJ06829.1|_hypothetical_protein_PRUPE_ppa009192mg_[Prunus_persica]	GTCCAGTACACCAACATATGCTTTCTATGACAATAAAGTTGGTCAAAGACAAGAGACAGATTGGTCCAATACACCAATCAAGCACCATCGACCAACTCCAACAATCAAGCAACGGCCACCCGGCTAACTCTAACAATCATGCAACGGCTACAAATTCAAATAAGGACCCAACGGCTACAAAGAACACAAAAAACAAATAAATTCAAATTGTAACGTTACTTCATTTCCTGTAATTAATCATGTTTTATATAAATGGTAGATGACTCTCAATATGCTCTCACGGTGTTTTTATCAAATAATTCTTTTATGAAATAAGTGTTTATTTTATTTAAATGAGATCTCTTGCCGGGATTTTTATGAAAACACGTGACACTCCTAACCTACGGGAAGGAGGTGTTA…
cca_miR151	0.45		0	Unigene065653	3250	3270	3230	3364	-33.4	TGGGATATAGAGGATTAGCAT		GTTTCAAGACACTTCTTATGCCTTTCTTCCAAGTATGTCAATGCAGAGGTAAAATTGGGCGACCTTTTAAAATTTTCCCAAGAAATTCTGTCACCGCTTGCATCCTTTGCAAAGGGCCTCATTTTAGAGTCTAGCACGATCCCTTCTATACATCCAGTTCCCTTCCCACCCTTCAAGACGGTCATGATTTCTTCACGATCCCACAGTCTACTTGGAATATTGGGATATAGAGGATTAGCATCTAGAACAATCTGTCTTCCCATGTCTCTAACTTGATCATGCATCCACAAAGTGTTGTCCTCTGTAATCTTGATGAGCGACCTTGTTACGAGGACTTTGACTGCTATCTCAGCCCTAAAACCGCAACCTTTCAATACATCAATTGCATCCTCTCTCTTC…
cca_miR152	5.12	7.19	1.4043	Unigene044774	284	304	30	314	-61.96	CGGCCGATGATGAAATAAGTA		GCAGCCGTTCATTTGACCAAAAATTAGTTTAAGCTGAGATACCAATCGAAATAAATCTAATAAAAATGAATCAGCTTTTAGTTCACTGTAGCTGTGAACTTTACGCATTAGAAACCCAAATGATAATAAAAGCAAAAACTGGATGTCTCTTCCAGAGCTTTCTCGGTAACCAAACAACATGAAAATTAATGGGGAAAAAATGAACAGTTAAACAAAGAAGGCCTCAGAGAGAAGATTAGATTGATCAACATAGGTTGATTCAGACATATGCTTGTCTTTAAAATACTTATTTCATCATCGGCCGACCCAATATGCAAAATAAAATCAAAGACAGAAATAAAAGAAAACGAATCAGATCAACAACTTTCAAATGCTAAGATACCAGGAAATAAAAAAGAG…
cca_miR153	1.8	1.01	0.561111	Unigene043953	137	157	56	177	-54.92	AGATCATATGGCAGTTTCACC		AAAAGAAGAAGAAGAAGAAGAAAAGGGCGGAGAAGATGATAATTAAGAGGAGTCGAATCGTGCACCACTTGCAGTTGAAGCTGCCAGCATGATCTGAGCTTTCTTCTGCAACCTAAATATATATGCTTGAAAGCATAGATCATATGGCAGTTTCACCTGTTGATGGAAGCATGAGAATAGTTCCCATATACAGAACCCTAATTCCATCTTCTTATTCATATGATTCAAGCAACCCATTAGGGTTTTTTTTAATTTCGCTTAGAAACCCCCAAGAGAAAGGTATCTTATCGTCTTCCATCATATTTTCACTCGTTTGGCTACAATATTCCATTTTACTTTTGCAGACTTCGTTTTTTTTTGGCTTTTTTTGATAAATAT
cca_miR154	1125.82	1952.22	1.73404	Unigene057707	423	444	353	464	-42.9	TCTTTCCTAGTCCTCCCATTCC		TTTCTTTCCCGAACCACCCATCACGCAAATTTCCTGTGGTTCCTCTTTCCTCTCTACTCTCATATGAATGGATGTCCAAAAACTGCAATATCTTTATTCCATTCACCATGTCTATATAGTCTGCTTAACATGTAAGAGAGGTGAAGGATATAGGGGGTGATGGTTGAGAGAGGTGAAGGAGAAAGAGCGAAGGGGAAAGTGAGTTATGGAATTCCTTCGGAGTGGGAAGGCAGGAAAGAAAATAAAACTGTTTGTCAGAAACACGGCTTTTCTTTCCTAGTCCTCCCATTCCATTGGTTTCCTGCTATTCCTCCCTTTCGCTTACTTTTCCTGCTTCGGGTTGATGGGTTCAGTCCAGCACAAGTTGAAAAATGACATTTTTTGGACCTTTGGTTATGT…
cca_miR155	0.67		0	Unigene024013	1719	1741	1709	1832	-18.8	AACCAATGATTATTCATGATTCC	cca_miR155_gi|325126847|ref|YP_004286084.1|_ribosomal_protein_S16_[Fragaria_vesca_subsp._vesca] cca_miR155_gi|325126847|ref|YP_004286084.1|_ribosomal_protein_S16_[Fragaria_vesca_subsp._vesca]	GTTTTTCTAGTGGAACAGAACAAACGATGTCGAGCCAGAAGCACCCTCATTCCTATATAATGAATATAAAAAAATGGCGGATGTCAGAATCCACAACCGATCATATCCTTCAAGTCGCACGTTGCTTTCTACCACATCGTTTTAAACGAAGTTTTACCATAACATTTCTCTAGTAGGTTGCTGTAACCAGTATGTAATTGATTCAATTATGGAATCATGAATAATCATTGGTTCTATCGGTACATAGTAATCTATACTTTTATGAATAGGTAGTTTATGAAGAAGTCTCAGCAAGAATTCAATTTAACTCCATAGATTTTGATATTAGAATTTGAAATTCTAATATTAAAATTCGAAATAATAAATAACATAAATAAGTTCTTTTTTTTTTTAATCTGC…
cca_miR156		1.66	#DIV/0!	Unigene024013	1719	1739	1709	1832	-18.8	CCAATGATTATTCATGATTCC	cca_miR156_gi|325126847|ref|YP_004286084.1|_ribosomal_protein_S16_[Fragaria_vesca_subsp._vesca] cca_miR156_gi|325126847|ref|YP_004286084.1|_ribosomal_protein_S16_[Fragaria_vesca_subsp._vesca]	GTTTTTCTAGTGGAACAGAACAAACGATGTCGAGCCAGAAGCACCCTCATTCCTATATAATGAATATAAAAAAATGGCGGATGTCAGAATCCACAACCGATCATATCCTTCAAGTCGCACGTTGCTTTCTACCACATCGTTTTAAACGAAGTTTTACCATAACATTTCTCTAGTAGGTTGCTGTAACCAGTATGTAATTGATTCAATTATGGAATCATGAATAATCATTGGTTCTATCGGTACATAGTAATCTATACTTTTATGAATAGGTAGTTTATGAAGAAGTCTCAGCAAGAATTCAATTTAACTCCATAGATTTTGATATTAGAATTTGAAATTCTAATATTAAAATTCGAAATAATAAATAACATAAATAAGTTCTTTTTTTTTTTAATCTGC…
cca_miR157	0.62	0.3	0.483871	Unigene044886	702	722	692	949	-76.8	TTTGCAACTGTAGAGGGCGAT		ATTTGGGGCTGGGCATGACCCCTCCTCTTTCTTTAGAATATTCTACGGATCCAGTGTTTGAAGTTATTCTATTGTGTTTTGATTTAGGGATTCCACAGTTCAGACAGAGACGTTGTTGAGTATGTGGCTTGACTTACTCCAAGGTGACTCAAGTCTCGATTGAGCAGTCATTTTTCATAGTCACGGGTCCTGCTTTAGCACCGTTTCACATTTGCAACTGTAGAGGGCGATTTGTGACCTTCCAATTTTCCAGTGAAACCGGGGACCGAAAGGTCGTGAGAGATAGCAAAAAGATGCATCAATTTCTAGGCAAATTCAGTGTCTTGTGGATGCTATCTATGAGGTAGTTAGACACGCCCTTTGGGGGATCTTTTGGGTCTTTTAAAAGGACTCAATCAA…
cca_miR158	3.26	7.67	2.35276	Unigene062218	295	315	275	405	-54.4	TTCCCTTGACCACTTCATTGG		TCTACCCCTTACACGAGTTGTTTCCTTTTGATTCCCAGCGTAGGCGTATTGTATATATATAGAAGACCAAATGAAAGAGGGAAATGAGAAACGATCGATATATGGCCCGCAGTACTTCTCTTGCTATAAATTGTTGAGTGAGTGCCCCAACCTCCTTATGTACTCACCAAACAAAACAAATGGAAAGTGGCAGAACAACATGTTCAAATGTCCCCGAGAGTTCCCTTGACCACTTCATTGGGGTCGACGGACGTCTGTCTTTGAATGAAATGGTCATCCAGCTGCTCTCTACTGAAGTGTTTGGGGGAACTCCTGATGGCATTTGATTAGCACTTTGCAAAACAAGGTGGGCGTGCATGCAGTACTTATTATATATAGACATTATTGTCAGTTATAAGC…
cca_miR159	0.28		0	Unigene034269	275	295	206	315	-50.6	TTTGTGCGTGAATCTAATGGC	cca_miR159_gi|470118740|ref|XP_004295480.1|_PREDICTED:_protein_argonaute_2-like_[Fragaria_vesca_subsp._vesca]	AAAAAAAAAAAAATGAAATTCTAAGGTAAAAGGGTGTACCGGAACAGTTTGCAAAATCTAACAATATTTAGCGTTGATCTCCGAATGGGGGGCCATAATAATTTTTCCGTCCATCTCTCGGAGGGGGAAGCCAAAGAATCTGAGGGAGAAAGCTTGGAAAGCGAGAAAATTAGACAGAGAAGTTAACTTTTCAACCTCAGAGAAATGAAAAGGCACATTACGAGTTTGTGCGTGAATCTAACACCATCCACAGAGAGATGTTATGGGGCGCCATTAGATTCACGCACAAACCTGAAATATGACTCTTCTTGTAATTTTCATGTTCAGCGGCACGCCGAGAGAGAGAGAGAGAGAGA
cca_miR160		0.3	#DIV/0!	Unigene057997	1273	1293	1263	1569	-87.53	CAGGCTTGAAGACGATGGTAT	cca_miR160_gi|297736015|emb|CBI24053.3|_unnamed_protein_product_[Vitis_vinifera] cca_miR160_gi|359484916|ref|XP_002266859.2|_PREDICTED:_chaperone_protein_ClpB-like_[Vitis_vinifera]	GGCCAATGAAGCCTAGGAGGAAGGAACCAAGTTCAGGTTTAGCATTCGATCTAAATGAAGCTGCTGATGTCGAGGACGACCGGACAGATGGGTCACACAATTCAAGTGAGCTCACGGTCGAACACGAGTACGAGCAGGGGCTCAACAACACCAATTTGCGATCACCCACAACTTCCTCAGTACCTTGTGATCTGCTTGATGCTGTTGATGATACCATCGTCTTCAAGCCTGTGGACTTAGGCCCCTTTCGCAGCGAGGTCACAAGATCCATTACCAAAAGATTTACGAAGATCATGGGTGACATGAGAATTTCAATGGAAGTAGAAGACGAAGTTCTCGATAAAATTATGAGTGGGGTATGGCAAGGCCAAGTGGGTTTAGAAGAATGGACGGAGAAAG…
cca_miR161		12.66	#DIV/0!	Unigene039491	277	296	185	316	-62.4	AGCTCAGGAGGGATAGCACC	cca_miR161_gi|462421158|gb|EMJ25421.1|_hypothetical_protein_PRUPE_ppa017760mg_[Prunus_persica]	ATAAAAAAAATAAAAAATAAAACCCAAGTTTCTGTCTTTAAGAATAAGCATATAGTGTTGAGCATAATAAAATAGAAAATAAAGTATTATATATACCCAGATTTCACACATCCGATCAATATCCTCGATCGGAGCCGATCGAGACCACTGATCATCGGAGCAGCTAGCAATCGCTATACCCCAGAGAGAGTAAGAAGAACCCGTGCAACTCAGGATAGATAGCACCAGTACTGATCACACCCAACATGATGATCATCGTTAGAGTACTACATGGCTGGTGCTATCCCTCCTGAGCTTTACAGATTCTACTGTACTGTTAATTTACAGTATGAATCAGAATCTAGACGAAGAAAAGCCTATACAAAGCTATAGAAAGAAAAGGCTAAGCTAAGCTGTTTG…
cca_miR162	0.51	0.65	1.27451	Unigene019487	452	472	266	482	-59.5	TCTTAATCAGAATTGTGGGAC		CCAATGAGGACGTTTGGAATTTTAAAGGGGAGATTGTGATACCCGACATTGAGGGAGTATAGGTGGTGGATCCCACATTGCTTGGGATGGAAATTTTTTTTCCCTTTTATTGGCACCGGGTGTCCGAAACAAAGTCCCAATTCATTCCAGGGTTGCATAATGCAACCCTGGTTTTTAGCAAGCGCACCTCAGGTAATTCAATGGAAAATTCTCCAATCAGATGTGGCTTGGACCTCCCTTAGGGCATTACAAATTTACCAACACCCTCAATACAGGATCTCATAAACCACCTATACTCACCACTTAATACGGCATACCACAATCCCTCCCCCCTTATACTCCCAAAGTGCTTGTCGGGCCATTCCATAATAGGTGACACGGCTAAAGTCCCACAATTCT…
cca_miR163	1.35	1.78	1.31852	Unigene065650	3249	3269	3239	3356	-27.9	TTGGGATATAGAGGATTAGCA		CACTTCTTATGCCTTTCTTCCAAGTATGTCAATGCAGAGGTAAAATTGGGCGACCTTTTAAAATTTTCCCAAGAAATTCTGTCACCGCTTGCATCCTTTGCAAAGGGCCTCATTTTAGAGTCTAGCACGATCCCTTCTATACATCCAGTTCCCTTCCCACCCTTCAAGACGGTCATGATTTCTTCACGATCCCACAGTCTACTTGGAATATTGGGATATAGAGGATTAGCATCTAGAACAATCTGTCTTCCCATGTCTCTAACTTGATCATGCATCCACAAAGTGTTGTCCTCTGTAATCTTGATGAGCGACCTTGTTACGAGGACTTTGACTGCTATCTCAGCCCTAAAACCGCAACCTTTCAATACATCAATTGCATCCTCTCTCTTCATTTCCATC…
cca_miR164	28.56	132.96	4.65546	Unigene029287	53	73	1	93	-36	AGATCATGGGGCAGTTTCACC		AGTTGAAGCTGCCAGCATGATCTTAAACTTTCTCCTTTGCTGAGGAAAGATCAGATCATGGGGCAGTTTCACCTGTTGTTGGCCGCACCAGTAACCCTAATTCGGCCCTCACAAACCCTATCTTACATGTTTTTGTTTTTTTATTTTTTCTTTTCTTTGCATGATCAATCCCTAGAAAAAGGTGCATGTATATGTAATCTTCTCGTCCATGATTTGAAATCATACCAGGTTTCGATGGTTTTTAATTTCTAAATATTTCAGTGTACAAGTACCTGTACTGGTTTCTGTATAGAT
cca_miR165	0.73	0.89	1.21918	Unigene004193	37	59	27	248	-84.24	ATGGGATCTGACTTTGCAAGGGA		GTGTAATACCTTGAATGGAGTATAAGAGGGTGGTGAATGGGATCTGACTTTGCAAGGGAGTGATATATTTTTGCCCTTTGGAATGATTCGATGGGGTTCCAGTTGTAACCTTGACTAGTCCTTTTGAAGTGTAAGCTCAAATGTTGTTTGAGTTTTCCTTTGGTTGTTACAAAAGGTTTATTTGATACCTCTTATCCTTGGCAAGAACGTCTTGCTTCCTGGCAATAGGGGATCCCATTCACTGCTGTTTTATACTTAATTCCGTGAATCACAATCTCTCA
cca_miR166	10.29	10.16	0.987366	Unigene029982	462	482	355	492	-37.4	TTGAACAAGAAATGCATTCCA		GCCACAGCTCAAGAAAAATTTGTGGAAGCCAGAAGAGGACTTGATTCTGAAAAGTTATGTGGAAACTCATGGTGAAGGCAACTGGGCTACTGTCTCCGAGAGATCGGGTTTAATGAGGGGCGGAAAGAGTTGCAGGCTCAGATGGAAGAATTACCTGAGACCTAACATTAAACGAGGTGAGATGTCCGAAGAGGAAGAAGATCTTATCATCCGAATGCATAAGCTTCTGGGCAACAGGTGGTCACTGATTGCTGGTCGGCTTCCTGGTCGGACAGATAATGAAGTGAAGAACTACTGGAATACCCATTTGAACAAGAAATGCATTCCAGGCAAAAGAAAAGCAACCGACCCAGACCACCACCAACATGAGGAAAACGACGAGATCAACCTGAACAAGAA…
cca_miR167		0.48	#DIV/0!	Unigene065379	232	253	177	263	-26.2	TTTGGGAGGTAAGCATTGGTTT		TGACACCACCAGTCTTTGGCATATGCGTATGGGACACGCCAAAGAAATTGTTTTGCAAATGCTGGTAAGGCAAGGCTTACTCAAAGGTGTCAAGATTGGCAAATTGTCTTTCTGTGAGCACTGTGTATTGGGGAAGCAAACGCGGGTCAAGTTCAAAACCGTTGTACATAATACACAGAGGATACTTGACTATGTACACTCCGATGTTTGGGGACCTACCAAAATCGCATCTTTGGGAGGTAAGCATTGGTTTGTAGGGCCTCGTTTGGTTACACAGTTCAGATGAGATGAGATATT
cca_miR168		2.26	#DIV/0!	Unigene046206	1	20	1	167	-30.21	TGGGCGAGAGTAGTACTAGG	cca_miR168_gi|358344080|ref|XP_003636121.1|_hypothetical_protein_MTR_029s0005_[Medicago_truncatula]	TGGGCGAGAGTAGTACTAGGATGATGACCTCCTGGAAGTCCTGTAAAAATAATATATATCCTTGGCATTTATGGTGTCCCTCAAAATGATTAATAAGTAAACCAAAATGTACAATTTACCAAGATTGACGCACTTTACATTGTCTGTAGCCTTAATATTTTGTCCATGTTTGACTTTTCAAAAAAGATTATTTATCCATTGAAGTAGAAGATTTTACTGATTGAAAGGGGTTCCACGGTTGCCGTGAACTTGAAAAGTTTTGGCCAACTTATTAGAATTAGACACACTAG
cca_miR169		0.53	#DIV/0!	Unigene032951	1268	1288	1258	1564	-47.86	TGGATATGATGTTGAAAAAGT		GTCAGGAGAAGTCTAGGTTAGCACTCAACTCTAAAATGCAACCCACGCCTTTTCATACAACCCGTTGCCGCGCTAAAACACGGCATAATTTTTATAGAAGAGGTTGCGAAAGTCGCAATGCTATAACTATAACAAGGACAGGGGCCCTCTTCCTTTCTCCAAACTTCACACATTGTCACTGTCAACATATTCTTCCTGCTCATACCTTTTACTTTTTCAACATCATATCCACAGAACTTGAAATAGTATATAATTAAAACAAAAAAAAGAAGAAAGAATCAACTAGGAAAAAAATAAAACATAAATATAGATTTGAAACAATCACAATTAAATGAGATATTTATTTATCAAAACGTTGAATACGGTTTGTGAAAGTCGTGAAACAATGAATTTTTGGAG…
cca_miR170		0.48	#DIV/0!	Unigene025470	221	242	110	252	-51.4	TTATATAGTGGGATGAAAGTAG	cca_miR170_gi|462419772|gb|EMJ24035.1|_hypothetical_protein_PRUPE_ppa005118mg_[Prunus_persica]	TTGGAACGGTTGAAGAAGATCAGGTGACTTTTAACATTCTTAACACTCCAATGGATGGCAACTTTTTGTTTTCATACTATTATTTATAGAATGAAAATTTTATATACTACACTACCATCTTACTTTTATCTACTATGTAATATGTGACATATTTATTACTATTAGATGATCTTTTATTAGATAATTCTTTATCATCTAATGATAATAAATATGCTATATCTTATATAGTGGGATGAAAGTAGAATGAGAGTATGGTATATAACATTACTCATGAGCACCTAAAGTCAGTTTGCTCAAGTTACACACAATTGGTCCGCTTTTAGTCATACCACTTACTGGCTCACATTTGTATCGACGTTGTAATTCAGCTGTTTCTGTATTTTTGGCGTTGAAACATAA…
cca_miR171	3.77		0	Unigene063248	1800	1821	1575	1831	-76.8	CCGATCTGGACTGTGGGAGGCT		GTGGAACAATCCTACATCTACAGTATGATTATTTGCAGTTCCACAATTATTCTTTTCTTAAATGAGAAATAACTCTTGAATTATGTTTACATCAGAATGGATCAGTTTTAAGTTAAAACTTTACTTTCCCAGCCCTTGCTAAGAGTTAGGCTTGATTGCCGTTCAACAGTTCCCTAGTTTCATTTGTGCAGATTTGATAGAGATCCAGGAGAAAGATTGCACCAGTACCTGTGATCGGGGCCTGAGACATGATTCTGTTGGGGAGCAAGAGAGTTATGTATCATATAAAATGAAGATGGTCTTCTTGGGAAAGGGTGCATGCACTTTGTGCAATCCTCCTCATGCTCTTGACCCTGCAAATACTTGAATATTTCAGCGTTGGCTTCTGTCAGTACCAGT…
cca_miR172	8.88	29.3	3.29955	Unigene044510	400	420	380	505	-45.4	GGAGGCAGCGGTTCATCGACC		TTGCTCGTTATTACTGTTGCCTGTTTGTTTATTTTATTGGTGCGTTTTGTGGTATCGAGGTTTCCCGTTTGATCCAGCAGTTAGTTTCTGCTTTCAAGTCTTTGTGCTTTGTTATGTTTTGTTCTTTGTCGTCAAGAAAATACAGGCAAAATAGTATTTTTTTTCTCTGTTGTAGATTTTTCATTTGTGTTTATTTTGTTAGTGTCGGGCTGAAGTCACTGGAGGCAGCGGTTCATCGACCTCTTCCTGAGAATTTGTTGTGGCATTAACACAAAACATGAATCGGTCGATAAACCTCTGCATCCAGCGCTCACCCTCTCTCTCATTGTTTACATTTATTTCATTATTTTCATATTATTCTTTGTTGTTGCTGAGAAATTGAAGGAAACCAAAATAAAA…
cca_miR173		1.07	#DIV/0!	Unigene044514	399	419	389	493	-39	TGGAGGCAGCGGTTCATCGAC		ATTACTGTTGCCTGTTTGTTTATTTTATTGGTGCGTTTTGTGGTATCGAGGTTTCCCGTTTGATCCAGCAGTTAGTTTCTGCTTTCAAGTCTTTGTGCTTTGTTATGTTTTGTTCTTTGTCGTCAAGAAAATACAGGCAAAATAGTATTTTTTTTCTCTGTTGTAGATTTTTCATTTGTGTTTATTTTGTTAGTGTCGGGCTGAAGTCACTGGAGGCAGCGGTTCATCGACCTCTTCCTGAGAATTTGTTGTGGCATTAACACAAAACATGAATCGGTCGATAAACCTCTGCATCCAGCGCTCACCCTCTCTCTCATTGTTTACATTTATTTCATTATTTTCATATTATTCTTTGTTGTTGCTGAGAAATTGAAGGAAACCAAAATAAAACTAATATCT…
cca_miR174	0.28		0	Unigene046275	1319	1339	1309	1667	-107.75	TTCTGTAAATTATCGCCGGTC	cca_miR174_gi|462395746|gb|EMJ01545.1|_hypothetical_protein_PRUPE_ppa008128mg_[Prunus_persica] cca_miR174_gi|462395746|gb|EMJ01545.1|_hypothetical_protein_PRUPE_ppa008128mg_[Prunus_persica]	ATTGGATGAAGAAGGATGTTTCCTAATACCTCAACTTCTTCCTCAGCTGCCCTCACTGCTACATGATGAGCAATATTACCACCAGAACTATCTCCGGCCAAATATACGTGAACCTTGGAATCCTTCCCACTCTGAAGCCATGTTCTTGATTTTACCCACTTAAGAGCAGCCCATCCATCATCATATGCACAGGGGTATCTATGTTCAGGCGACCGGCGATAATTTACAGAAACCACAACAGCCTTGGAGGTGCTGACAAGGCGGCGACAAAAAGTGTCATAAATAGCGCTGTTGGCTGAAGAATGGGTGAAGCTTCCACCATGAAAGAAAATTATGACCGGGACAATCTTGGTAGCGCTCAAGGGCTTTTCAAGCTCTTCAATGCTCCATTGAGCCTCA…
cca_miR175	0.56		0	Unigene044513	383	404	297	424	-47.6	TCGATAAACCTCTGCATCCAGC		TGTTCCTTCATTTAATCTTTATGGTTTGTTCAGATTTGTGTTGTTTTACGCCATTTACTCTTGTTGTTCTTGTCGGGTGTATTTTTTCCTTTTTCTATTTTGTGGTATCAAAATCCTTGTTGGGTTTTGTTTGTTGTAAAAAAAATGTAGGCGAATATTTGTAATTTCGTTTGCGATTGTTTGTTTATGTGGGCATTTGGTATGGTGGGAGTGAAGTCACTGGAGGCAGCGGTTCATCGACCTCTTCTTGGGGATTTTTTGTGACACTGCACAAAACATGAATCGGTCGATAAACCTCTGCATCCAGCGCTCATCCTCTATCTCTCTAGCATTTATTGACTTGTTTAGTCATATTCCCTGTTTGGTTGCTGAGAAATTGTGGCAAAGCAAATGAAGAAA…
cca_miR176		1173.59	#DIV/0!	Unigene011060	939	958	852	978	-59.11	TTGCATAACTCGGGAGCTTC		TCGTTTTATTTCATTTGGTTTTTGAGTTTCTCTCTAGATAGAGTTAAAGAAGAAATATATATCTGAAAGTGGGGGAAAATATTTATTTCCATTTTCTGGGTATGAAGTGCTGTGGCTAGGGTTTTGGATGGAAAAAATGAGTTAAAGCAAGTTGAGTGCAGTAAGGTTTGAAGGAGCAGAGCTCCTTGAAGTCCAATGGAGGGTCTTGCTGGGTGGATCGAGCTGCCGAGTTATGGATTCCACAGCCCTATCCCTTTCATTTGAGGCTATTTTGATAGGCTTGCGGGTTGCATAACTCGGGAGCTTCGTTACCTGAAGTCAGATCCTTGTTTGGATTGAAGGGAGCTCTACACCTGTTCTACTCTTTCCATGATCTATCAACTTAAGTTGATTGATTTA…
cca_miR177		0.3	#DIV/0!	Unigene049988	1062	1083	1052	1377	-128.5	TCTGGGAATGGCAGACTTGCGT	cca_miR177_gi|470138801|ref|XP_004305142.1|_PREDICTED:_BTB/POZ_domain-containing_protein_At3g09030-like_[Fragaria_vesca_subsp._vesca]	CACGTAATTCCTCCTGTATAAACCCTCCCATTCTTCCTTCTCCTTTTCCTTTTCTACTCCTTCCACTCTCGACCATACCTCTACACTTCCCTCTCTTCCCACAAACACTTGCTTTCCATAACAGTGAATTACGCTACTGCCCACCCCGCTCGTCTTCCTCATACTCGGGTTCTTGTCTTTTAAATACACCCACGGATCCTCCCCTAAATTACGCAAGTCTGCCATTCCCAGATCCCCCGATTTCGAACATATCTTGTACAGAATCGACTCTTCCGCGTCTGCGTCCACGTCAGCGAACGAGTCTCCGTACCTATCGCTCCGTCCCGAACCTGGCTCGTTCGTTTCCCAAACCATTTTTCCGGACCTCGAGTCCCACAACCTGATGTAACCCGAGTACCC…
cca_miR178	0.39		0	Unigene018294	170	192	160	315	-58.7	CAAAAGTAACTGTATGTAGCATT	cca_miR178_gi|297744198|emb|CBI37168.3|_unnamed_protein_product_[Vitis_vinifera]	GTAGAAAAATCCAAGTAGAAACCTTTATTTTGAATGAGCCTATTTATAATGAATTATTCTTCCACTATATTGAGTATTATAAGGAGTAAAAACATCAATTAAGAAGCATAGTAAACAATTTATAAATACAACGAGTAATGCTACATTTTTTTTGATAAGTACAACGAGTAATGCTACATACAGTTACTTTTGAGTATTTTCTGTGCACTCTACGGATGTAATTGGCTGCATCAATTTTTTTTAACACAACCAATCACATCAATAAAGTATGCAAAAGAATATGCAAAAATAACTGCACATACAAATTTTAATAGACTAAAGACTTGGAGTCTTGAGGACCTCCTCTATAGCAGCCATACGACCCTCATGTCTGTCAGTCGAGTCATGATGAGCATAATG…
cca_miR179	0.28		0	Unigene048322	116	136	106	260	-49.62	TTGAGTTTTCAAGTCGTCGCT		ATTGAATACAGATACTGCTTACAGATTTCAGCGTCGGCTAAAATATTCAGAATCGGAAACGCACACGGTGCTACGACCCAGCTGAGCACTGATGACAGTCCAGAAGCTTTTGAACTTGAGTTTTCAAGTCGTCGCTTGGGTTGTTGTCGAATTGCTTGTTCTGTTGCAGATGTCACCTCTCGCGGCCGCACAGAACGGAATGGGACTTCAAGATCAGCAATCGCAGGGATCGCTCGACGGCCTCGAGTTAGACAAACGCATAGCCCGCATCATGGTGATTATTGTAAGCGTAATCTTCTTCCTCGGATTTTTCTGTGTCTACGTGCGCCAGTGCACTAACAGCGTCATCCGCGGCCGCTTCGACCTCGCCACCATCACCGTCGGCAGGAACGCCCTGCG…
cca_miR180		0.71	#DIV/0!	Unigene042504	7	29	1	206	-53.8	CATCTGTATAACCAAACGAGGCC	cca_miR180_gi|224094855|ref|XP_002310266.1|_predicted_protein_[Populus_trichocarpa] cca_miR180_gi|224094855|ref|XP_002310266.1|_predicted_protein_[Populus_trichocarpa]	TCATCTCATCTGTATAACCAAACGAGGCCTAAGTATTAAGACCATCTGCTACCTTTCTGGCAGCAGAACACAACATTTCTATACTCATCAATTTTTAGGACAACAATCTGAGCATTGGTTTTTTCTTCAAAACCGTGCATTGTGAGACAGGAAGGTACCTGACTCAATTCTAAGCACTAGGCTTCTGGCATATGCCAATGAACTAATGCTGGCATTATTCACCACTCTTAGTTGCACCTTACACAGTATGCTGGAAAATTCACTTTATAGTTCCTAATATACCACAGAGCAAGAGCAAATGTGAATTAGCTCATGGATTGGGATATTTTAATTATATTGCAGGCAGATCTGTTTCTAGCG
cca_miR181		3.15	#DIV/0!	Unigene009862	389	411	218	421	-45.83	GGGCAGTGATGGCCTTGCGGGCT		TGAGATGGGCAAGTTTGGGTCCTGGGAGCATAGAGGTGTATAAAAGGAAAGAGCTGAAACCCTAGATGAAAAATCATCAACTACTTGATCTTATCTGAGCAGAGTGTGAGAGCAAGGACTGGGTGGTATGTGGGTGTCTCAAATCGAAAAGTTCCCTTCTTGGATGTCTTTGAATATCCGGCTGAAGCTACCCTCTCCCCTGAATTTTGTAACGAAGATCATGGGGGGCTGCTGGCTGCTCAACCATAGAAAGACCAAGAAAGATATGCGGGCTTTTCTTTGACTCCATTTTCCATAAAGTCTTTAAATTTCACCCTTTTGCGATGAAGACTGCCTGCGCGCTGAGCCCTTTTCTTTACTTTAAATCGAACGGGCAGTGATGGCCTTGCGGGCTTTACA…
cca_miR182	0.73		0	Unigene052701	4733	4755	4569	4765	-45.7	AGGACTGTTAGAGAATATTGGTA		ATGCTCTTCTACAGAAAATTATAAGGCAGGAATTCTCTGAATGCACGGTGATAACCGTAGCTCATAGAGTTCCAACTGTTATTGACAGTGACATGGTCATGGTCCTCTCTTATGGGAAACTTGTAGAATATGATGAGCCTACGAAGCTTATGGAGACAAACTCCTCCTTCTCTAAGCTTGTAGCTGAATATTGGTCTAGCTGCAGGAGGAACTCCTACCAGGATTTCAGCAAATCCTGAGAAAAAGCTTGCATTTGGCATATAAACCATACACAGTAACTTGAAATGGCCCCATCATTTTATTTGTAATTGTCTCTAGTGATTGCATAAACACATTATCCAAAGGCACTGTCATAGCAGAATTTAGGACTGTTAGAGAATATTGGTAAGATTCTGCGAT…
cca_miR183		0.71	#DIV/0!	Unigene066115	956	976	936	1046	-29.34	TTCTTCAGGGAGATCATCGGA		ACCTACCCTTATTATCTATCAGAATGAGATATCATGTTCTCATACAATTCAACCCTTTATTATTTATCAGACAGAGATATCATGTTCTCATATCAAGATAATACACACGTTGATCAATATATATACAGCAATATGTCCAACTCTTTAACTCTGACTAAACCGCTTGCATGTGAACGCTTGCTTCTGAATTTACATTCAGAGAGTGAGCAGTTTCTTCCTCTTCTTCAGGGAGATCATCGGAATGCAATTCTGGTTGGTTAAGACTCCGGATGAACTGTGTGAATGAAGGAAAGTGCTCTGGAGAGAAAAAATAAGCTCCCATTCTCTGATAACTGAACAAGTCCACAATATTCTCACCCAACAAATTCTTCTTTATCTGCTGAAATCCTCCAGGTGCCA…
cca_miR184	0.51		0	Unigene004216	466	488	393	508	-47.1	TACCTTACCTCATGTCTATGTAA		TAGGTATCAAGGGCAGAGAAGTGGATTGTTCTTTGATTTTTCTGTGGTCTGTTGAATTGATTTTTGGTTAGCAATTGATAGAAAGTATAAGATATAAAATAAGCTGAGATAGAAAAGAGAGGAGGATAATGAGGGAGAGAAACTTTGAGGGAAACATACATCTTTACTATTCAGAATGGTAATTGAATAGAACGTATATGTCCTTATTTGTAAGGAAATTAAATGGACATTAGGTAAGGTAAATGTTCTGATTTTCAAAATGATCTGAACTTTTACCTTACCTCATGTCTATGTAATTTCCCTACCTCACCCACTCTTGGGTAGCCTAAGTGGTAAGGGCAAACTTTTGTGTATGTGCCCTATGTCATAGGTTTGATTCTCTTGGTATCAAACTGCGAT…
cca_miR185		1.55	#DIV/0!	Unigene062217	294	314	274	406	-54.4	GTTCCCTTGACCACTTCATTG		ATCTACCCCTTACACGAGTTGTTTCCTTTTGATTCCCAGCGTAGGCGTATTGTATATATATAGAAGACCAAATGAAAGAGGGAAATGAGAAACGATCGATATATGGCCCGCAGTACTTCTCTTGCTATAAATTGTTGAGTGAGTGCCCCAACCTCCTTATGTACTCACCAAACAAAACAAATGGAAAGTGGCAGAACAACATGTTCAAATGTCCCCGAGAGTTCCCTTGACCACTTCATTGGGGTCGACGGACGTCTGTCTTTGAATGAAATGGTCATCCAGCTGCTCTCTACTGAAGTGTTTGGGGGAACTCCTGATGGCATTTGATTAGCACTTTGCAAAACAAGGCCCGAGAAAGGAAGCTGTATGCCCTTCCCTTTTTATGCAAAAACAAGAGAG…
cca_miR186		0.3	#DIV/0!	Unigene016105	25	45	15	99	-19.6	TTTGGATAGTGAGTTGAGATA	cca_miR186_gi|359476494|ref|XP_002269094.2|_PREDICTED:_protein_SET_DOMAIN_GROUP_40-like_[Vitis_vinifera] cca_miR186_gi|462406415|gb|EMJ11879.1|_hypothetical_protein_PRUPE_ppa023340mg_[Prunus_persica] cca_miR186_gi|147768435|emb|CAN69266.1|_hypothetical_protein_VITISV_043642_[Vitis_vinifera] cca_miR186_gi|224100903|ref|XP_002312060.1|_predicted_protein_[Populus_trichocarpa] cca_miR186_gi|356522474…	TAATTTTTAACTTTTATCTTAATTTATCTCAACTCACTATCCAAATCTCACAGATTTTTAACTAATTCCCTTTAGAAGTGAGAAAGAGAGAAAAAGAACATAAAACTAAATGCAGCCAAGATTGAAGTACAAAATTTATAGAGAACACCTCACCTTTGAAAGCATATATGCAATGGGGTCTGCATGCAGTGAAATGTACTGTGTGCCGGACAATGGTACTGAGAGGTTGATGTAGATCGAATATTTGAAGAGGAACTCAATGGTCCATAAGTAGAGAACTCTTGTCGGTTCTTAGTGGTC
cca_miR187		2.91	#DIV/0!	Unigene041723	1212	1232	1132	1252	-56.4	GGATATTGGTCCGGTTCAATA		AGTGCTCTTAATTAATAACCCCAATCCATGAAGATCATTGACAAAAAGATGGTATATATGGCCGAACGAGTTATAAAGATAGAAGGAAAAAGGAAAGAATATTGAAACATGACTTAAATCACCTTCGATCCCTAACCGAGAAGCCGGACAAGAGAGAAGTAGCAAGGCCTGGCGCTTCGCATCCTTGGTAAGAGATATGAGGACTTGGGAGCAGCGGAACGTGATATTGGCACGGCTCAATCAAAAAGCAGCGCCCGAGACAATTTGAGCACCGCTTTCTTATTGAACCGGACCAATATCCCGTTAAACGGATCCATTCTCCCATGGATCACCATGTTTACTCTCAGCAACAGTACTTCTGCACATCTGCAAAAATCCTACACACAGATCAAACTATTA…
cca_miR188	6.8		0	Unigene006262	3	24	1	286	-77.92	TCGGGTTGTTTGGGAATGCAGC	cca_miR188_gi|296081803|emb|CBI20808.3|_unnamed_protein_product_[Vitis_vinifera] cca_miR188_gi|225429862|ref|XP_002283326.1|_PREDICTED:_nucleolysin_TIAR_[Vitis_vinifera] cca_miR188_gi|356547585|ref|XP_003542191.1|_PREDICTED:_uncharacterized_protein_LOC100803853_[Glycine_max] cca_miR188_gi|356547748|ref|XP_003542272.1|_PREDICTED:_uncharacterized_protein_LOC100802441_[Glycine_max]	GGGCTGCATTCCCAAACAACCCGAAGAGAGAGCGCCTTCACCGTCTTTAGATGCTCCGATAAACGGCATTACAAATACGGAACCCTGTACGAAGAACAAGTTCCAACGTCAAATTTCGAGAAACGGAGTACTCACTTCTCGTCGATCAGATCGTCAATATTAATTAGTAATAATACTGAAAAAACCTCTCGACAAAAGGAAATAAGGAATGAAAAGAGATTGCGGAGTTCTTGGAATCGTAATTCTTGCTCGAACGTTTTCCTCCGTTTTGTTTCGGAAACAAACGGAGGGAATCATAATAACGTTATCGTCTTGAAAGTTGTGATCTATCTAACTGTTTGTTGGGAACAAAATACACAGGGAGAGAGAGGAATATGCAACAGAGGCTGAAGCTTCAGC…
cca_miR189		8.62	#DIV/0!	Unigene006262	4	24	1	286	-77.92	TCGGGTTGTTTGGGAATGCAG	cca_miR189_gi|296081803|emb|CBI20808.3|_unnamed_protein_product_[Vitis_vinifera] cca_miR189_gi|225429862|ref|XP_002283326.1|_PREDICTED:_nucleolysin_TIAR_[Vitis_vinifera] cca_miR189_gi|356547748|ref|XP_003542272.1|_PREDICTED:_uncharacterized_protein_LOC100802441_[Glycine_max] cca_miR189_gi|356547585|ref|XP_003542191.1|_PREDICTED:_uncharacterized_protein_LOC100803853_[Glycine_max]	GGGCTGCATTCCCAAACAACCCGAAGAGAGAGCGCCTTCACCGTCTTTAGATGCTCCGATAAACGGCATTACAAATACGGAACCCTGTACGAAGAACAAGTTCCAACGTCAAATTTCGAGAAACGGAGTACTCACTTCTCGTCGATCAGATCGTCAATATTAATTAGTAATAATACTGAAAAAACCTCTCGACAAAAGGAAATAAGGAATGAAAAGAGATTGCGGAGTTCTTGGAATCGTAATTCTTGCTCGAACGTTTTCCTCCGTTTTGTTTCGGAAACAAACGGAGGGAATCATAATAACGTTATCGTCTTGAAAGTTGTGATCTATCTAACTGTTTGTTGGGAACAAAATACACAGGGAGAGAGAGGAATATGCAACAGAGGCTGAAGCTTCAGC…
cca_miR190	0.51		0	Unigene057854	1092	1113	807	1123	-77.86	TTTTGGAAGGATTTGAAGCATT	cca_miR190_gi|225461136|ref|XP_002280016.1|_PREDICTED:_disease_resistance_protein_At4g27190-like_[Vitis_vinifera]	CGATGTTAATTTGGAATGCTTTTAATCTATTTGTCAAGGAAATAATTGTACGTTGGTAACTGTGAGACGGGATCCATTCCAATCTGATGGATAAGACTTGTAACCGCTCAAGGCATTGGAGCTCTTCAATACATGCTTGTTCCTCCTGTACCCCTCCCTTCACTTTCCAAATGTAGGTACTGTCTGACATTTCCAGAATTTCTAAACTAGACAACTTGGATATGACTCGAGCTTGAACCGTTTTCAATCTGTAAGTTCTCCTTAAGTTTAGATACCTTAAGTTGCTGAGTTGTTCCAACCCTCTTGGCAATTCTTCGATACCAGTCCTAGAGAGATCAAGCACTTGAAGTCGACTGAGCCTTTCCAGCGGGGTCAATTCTTTGAGATACTTGCAATGAT…
cca_miR191		0.95	#DIV/0!	Unigene008086	136	156	116	235	-86.2	TTCATGTGTGTGTGCCCATGA		CATCTTCAAAAGCAGACCTATAAGCATATGAATAAAAAAAAAAGGTTACACCCAAACAACATCCATCTTCTATAACCAAAGAAAAAAGAAAAGAAAAACACAAATGCTGAAATCACGGGCCGTTCCTCATGATTTTCATGGGCACACACACATGAACAGTGCCCATGAACAGCTAATTTACGGTTCACGGGCACTGTTCATGCATGTGTGCCCATGACAATCACGTAAAAACCGCCCATGATTTTAGCATCTCTCAAAGAAAAAAGAAATGAGACCCATAATTGGGGTACACAGTACACAATAAGTCAATAACCAAAATGGCTAGTCCAATTACAATGGGTTTGCGAAAATGGCAAACCACTACCCTATCTTATCTCCAATCTAATCACTATTACAGAG…
cca_miR192	0.28		0	Unigene037923	332	353	41	363	-76.26	ATGGATTTTGTAGTGGGTTTTC		GAAAATTGAGAAGTCAGAAGGACCGAAGGACTTTAGCATCAGAGAGGATGGGACTTTGTATTACAAGAACCGAAGGGTCATCCCGGTAAACCAAGAATTAAAAGAAAAGGTGATGAAGGAAGCTCATAACACACCTTACACCACTCATCCCGGTAGTAGGAAGTTGTACCAGGATTTGAAGCTACATTTTTTGTGGGAATGAATGAAGAAGGATGTAGCAAAATTTGTGAATAAGTGTTCTGTACGTAGACTAGTTAAAGCAAAGCATCATAAGCCAGTAGGTGAATTGCAGTCACTGCCCATCCCAGAATGGAAGCGGGAAGATATCTTAATGGATTTTGTAGTGGGTTTTCCAAGGACATCAGCTGAGAATAATATTATTTGGGAGATAGTTGCCCG…
cca_miR193	0.96		0	Unigene009527	335	355	325	524	-57.5	TGTAGAAACTATGATGGGCGT		TTTGACAGAGTGTTCAATCTCTTTGGTAATTCGGGCTTTGAGTTGTGGGGATCTCAGGAAACCTCCGATCAGTGCATGCACTCGCTTCTGAAGAGTTCCATTGATTTGGAGTATGGAATTCTTTCCAAATAACTCTGTAATTGATTTGGGATATGCTGGGATAAAAGTGCTCCCATGGTTCTGTAAGATAACCTTGTTGACTTCCGGATCTGTAGAAACTATGATGGGCGTTCCCAAGATGTTTGTTCTGAACACCTTCCCGTACAGAGATCTGCGTTTCTCCATGAAGCTGACTGGTCGAGAGGTGTAGCCAGAAGCAATGAACTCAAGAGTTTCTCCTATGAAAGGCCAACCTAAGTTCCCAATAGGAAGCCCATGCTTGGTTTCTATTTTCTTCTT…
cca_miR194	0.62		0	Unigene040440	745	767	428	777	-83.43	AGCCGATGATGAAACAAACAGTA		GATTCGTGTTTGAGAGCTCAGGGGACGATGATATTCTTTGTAACTTAAGGTCTCGTTCGTCGTAATTTGCTCAACGGGTCTTGCCGATCATCCTGATATTTCACCACCCTATCCCGAGGTCCTTACATGGCAAGAGAATCTTTAATCTCACCCTATTTTTTTCTAGTCGTCTAGTAATTTATTAATTTTATTTGGTTTAATTTTCGTTCTGAGTTCTGTTTTGTTTCGCATATCGGCCGATGATTAAATAGATATTATTAAGACAAGCATATGTCTGAATCAATCTATGTTGATTAATCTAATCTTCTCTCTGAGGCCTGCTGTATGGTTGCTGGGAAAACTGATAAATAGAAATCTAATTTTGGGTTTTGTTAGTTTTGGTTTTAAATGCATGAAGTT…
miR156a	33.05	121.91	3.68865	Unigene048443	936	956	916	1040	-55	TGACAGAAGAGAGTGAGCACA	miR156_gi|297739854|emb|CBI30036.3|_unnamed_protein_product_[Vitis_vinifera] miR156_gi|255583154|ref|XP_002532343.1|_LIGULELESS1_protein,_putative_[Ricinus_communis] miR156_gi|255583154|ref|XP_002532343.1|_LIGULELESS1_protein,_putative_[Ricinus_communis] miR156_gi|295815790|gb|ADG36380.1|_promoter-binding_protein_SPL9_[Vitis_vinifera] miR156_gi|255583154|ref|XP_002532343.1|_LIGULELESS1_protein,_p…	GTAAAGGATAAATTGGTATGTGTGTTTTTGAGGGCTGGTGTGTTACATCTGCCAAAAAAAATGGGTGTATATGAGGTTTCTTTTAGATCTGACTCAAAGTGATGAGTATCTATATATCATCTTCAGTGTGAAATCTAGTTTTTTTGGTGATTCTTTTGGATTTTTCTGTGTAAAAACAGCGAACAAATCTAAAGAGGAACATGGAAGAGAGTCAAGAAACTGACAGAAGAGAGTGAGCACACGCTGCCAGCAATCGTATGAGTGCATACCTTTGCGAGTGCGTGCTCACTTCTCTTTCTGTCAGCTTCCCATTTTAACCGTGTCTTCCTCTTTCTTTTCTCCTCCTCCGTTCTTCTTCTTTGTAAGTGTTTGTCTTTCTCCGTGTATTTCACTTTCGCC…
miR156i		0.3	#DIV/0!	Unigene054256	488	507	478	690	-71.5	TGACAGAAGAGAGAGAGCAC	miR156a_gi|297739854|emb|CBI30036.3|_unnamed_protein_product_[Vitis_vinifera] miR156a_gi|255583154|ref|XP_002532343.1|_LIGULELESS1_protein,_putative_[Ricinus_communis] miR156a_gi|255583154|ref|XP_002532343.1|_LIGULELESS1_protein,_putative_[Ricinus_communis] miR156a_gi|295815790|gb|ADG36380.1|_promoter-binding_protein_SPL9_[Vitis_vinifera] miR156a_gi|255583154|ref|XP_002532343.1|_LIGULELESS1_prote…	TTGAAAATGGATGCTGCCGTTATTAGGTGGAGGAGTTAAGATATGTCCTCGTGAGTCAGTCGACGCTTGTTGGGTTTGCCAGTGGTCCGAAGAAACATGTAGCATACCTTGGGTCACCTGCATTGCAGGCTGCAGCATACCAGAATGAGTTGCATGGATGGCGTGTGGGTGTGGAGCTGGTTTTGACTCACGGGAATCCCAGGAACTGGTTGACAGAAGAGAGAGAGCACGTCGGAAATCTGGCTCAGCATCCTGCTGCGCAGAGATCATGGGTTCTTCTAAACCTACGGTGCCCTTGGATGGCAAGAGCCTACTGGAATCATTACGAAGCGTAGTGATGGCACATGGCATATCATTGCCGGGCAAATGCAGCTGTATATCAGTGTCTCTCGCTTTTGC…
miR156j		418.68	#DIV/0!	Unigene068331	89	108	2	128	-64.5	TGACAGAAGAGAGTGAGCAC	miR156d_gi|297739854|emb|CBI30036.3|_unnamed_protein_product_[Vitis_vinifera] miR156d_gi|255583154|ref|XP_002532343.1|_LIGULELESS1_protein,_putative_[Ricinus_communis] miR156d_gi|255583154|ref|XP_002532343.1|_LIGULELESS1_protein,_putative_[Ricinus_communis] miR156d_gi|295815790|gb|ADG36380.1|_promoter-binding_protein_SPL9_[Vitis_vinifera] miR156d_gi|255583154|ref|XP_002532343.1|_LIGULELESS1_prote…	GAGAGAGAGAGAGAGAGGTGGGGTGACAGATAGAGAGTGAGCACGCAGAGCTTCAAGCATGAAACCGGGCATGCAAGAAATACCATGTGTGCTCACTCTCTTCTGTCACCTCCCTTACCCTTGAACCCTTGATGTTAAGAAGGAAAGAGTATTGCCAGCCTCTAGCCTGTAATTTCACAAGACAAGCCAAAAGTAGCTGCCAAACCCTTATTTTGCACCATCTTTACCAAACCAATTAGAACCAGCTTCATCTCTTAGAAACAAAGCTTG
miR156k	3.54		0	Unigene030532	880	900	805	910	-50.8	TTGACAGAAGAGAGAGAGCAC	miR156w_gi|297739854|emb|CBI30036.3|_unnamed_protein_product_[Vitis_vinifera] miR156w_gi|255583154|ref|XP_002532343.1|_LIGULELESS1_protein,_putative_[Ricinus_communis] miR156w_gi|255583154|ref|XP_002532343.1|_LIGULELESS1_protein,_putative_[Ricinus_communis] miR156w_gi|295815790|gb|ADG36380.1|_promoter-binding_protein_SPL9_[Vitis_vinifera] miR156w_gi|255583154|ref|XP_002532343.1|_LIGULELESS1_prote…	AACATTCGTCCAACACAAAACGAAAATTAGTTCCTAGAGATTTAAGTTATCGCTTAGGATCCTCCGGCCTCTTTCACGTCTTCATTTCCTCTCTCTTGATAAGAACATTAATTAGCATTTCCTTTGGTCTGTAAGGACAAAAGCACAGGATCCACAAGGTGCGGGTGACACGGTAGACATAATTAATTACAGTACTGTCGCGTAAAGTTGTTGACAGAAGAAGAGAAAGCACACTCCCAGCAAAGACAAAAACTCTCTTTAGCCAATGGAGGGTTGTGCTCTCTCTCTTCTGTCAACAATATGATCATCTATATCAACCCATTCATTTCCAACATCCACTTTCAATGCCCTTAGCATATATGGCATGTATATATGTATTCTTCTTTCATCAAACAATCA…
miR156b	235.95	487.03	4.68865	Unigene018022	737	756	717	840	-62.1	TGACAGAAGAGAGTGAGCAC		ATTATTGTTTATCAGTTGGGTTTAACCTCAGAAAAGGGTAAATGGGTATGTGAGTGTTTGATTGCTGATGAGTGTACTTGATGTTTCTTTCAGATCTGACCTATAGTGATGAGCCTTCATATACCTTTTAGAGTGAGGATTCGTTCGTTGGGTGATTATTATTTGTCTTTTTTCTCGATGAAAAGCAACGAAAAATTCAAAGGAGGAACATGGAAGAGACTGACAGAAGAGAGTGAGCACACGCTGCAAGCAATTGTATGAGGGCATACCTTTGCGAGTGCGTGCTCACTTCTCTTCTGTCAGCTTGCCATTCAGGCCGTGTCTTCCTCTTCCTCTTCCTCTTAGTCTTCCCCTTCATTCTTCTTTGTTAGCCTCTAGCTTCTCTTCCTCTGGGTGTTT…
miR160a	34.12	355.79	10.4276	Unigene058095	535	555	451	575	-57.5	TGCCTGGCTCCCTGTATGCCA	miR160f-5p_gi|225435334|ref|XP_002282437.1|_PREDICTED:_auxin_response_factor_18-like_[Vitis_vinifera] miR160f-5p_gi|462422625|gb|EMJ26888.1|_hypothetical_protein_PRUPE_ppa003136mg_[Prunus_persica] miR160f-5p_gi|462422625|gb|EMJ26888.1|_hypothetical_protein_PRUPE_ppa003136mg_[Prunus_persica]	ATTTCGTATTTCTACTTCTTGTGGTTTCCCCCACAATCCTCCTAACATATTTCCAATGAAAATGGATGAGTACATAATGAGTCCCTCCAATCCCAGCAGCCGAACAAATTTCAGTCGCTCACAAAATGATACTAGGAAAAGAGACCCCAAAACTGGTGAGCCAGAGAGAGAGAGAGAGAAGAGAAGGAATCTGGAAAATTTAAGTCCATGTATATACATGGAATATGCATGGCTCCTCATACGCCATTCACGGAGGCCATCGATTGTCCGGTGAGCTCTGCAAATGGCATACAGGGAGCCAGGCACATATATGTGTATGCATGATCTCATAACGTGCATATATAACTACTCCCTCATGCTAGAGAATCTTCCTACTAAGACCTTCTCTAATCCCGTCGT…
miR160a*	52.78		0	Unigene058095	474	494	454	575	-57.5	GCGTATGAGGAGCCATGCATA		TCGTATTTCTACTTCTTGTGGTTTCCCCCACAATCCTCCTAACATATTTCCAATGAAAATGGATGAGTACATAATGAGTCCCTCCAATCCCAGCAGCCGAACAAATTTCAGTCGCTCACAAAATGATACTAGGAAAAGAGACCCCAAAACTGGTGAGCCAGAGAGAGAGAGAGAGAAGAGAAGGAATCTGGAAAATTTAAGTCCATGTATATACATGGAATATGCATGGCTCCTCATACGCCATTCACGGAGGCCATCGATTGTCCGGTGAGCTCTGCAAATGGCATACAGGGAGCCAGGCACATATATGTGTATGCATGATCTCATAACGTGCATATATAACTACTCCCTCATGCTAGAGAATCTTCCTACTAAGACCTTCTCTAATCCCGTCGTGTA…
miR160e	33.35	323.47	9.69925	Unigene028499	172	192	152	273	-55.9	TGCCTGGCTCCCTGTATGCCA		ACTCCAGTACTTATCTATAGATATAAGGACTTCAAGTCCTCACATCTGTACATATTTCTACATACATACATATGTATATGCATGTTTTCTAAACCTTATATATATAGCTCAAGTCGTATATGATGGGGTTGGAGAAAGTCTTGGTTAGAAATTTTTGTAATATAAGGGAATTTTTTTCTTCTTGAGATGATGGCATGACGCATAAAAACATGCATATATATGCCTGGCTCCCTGTATGCCATTTGCAGAGCTCACCGGACAATCGATGGCCTCCGTGAATGGCGTATGAGGAGCCATGCATATTCCATGTATATACATGGACTTAAATTTTCCAGATTCCTTCTCTTCTCTCTCTCTCTCTCTCAAGGAAGTGTTGTCATATTCGATCGAGACCTAATT…
miR162a	108.6	179.62	1.65396	Unigene044513	383	403	298	423	-47.6	TCGATAAACCTCTGCATCCAG		GTTCCTTCATTTAATCTTTATGGTTTGTTCAGATTTGTGTTGTTTTACGCCATTTACTCTTGTTGTTCTTGTCGGGTGTATTTTTTCCTTTTTCTATTTTGTGGTATCAAAATCCTTGTTGGGTTTTGTTTGTTGTAAAAAAAATGTAGGCGAATATTTGTAATTTCGTTTGCGATTGTTTGTTTATGTGGGCATTTGGTATGGTGGGAGTGAAGTCACTGGAGGCAGCGGTTCATCGACCTCTTCTTGGGGATTTTTTGTGACACTGCACAAAACATGAATCGGTCGATAAACCTCTGCATCCAGCGCTCATCCTCTATCTCTCTAGCATTTATTGACTTGTTTAGTCATATTCCCTGTTTGGTTGCTGAGAAATTGTGGCAAAGCAAATGAAGAAAA…
miR162c		1.43	#DIV/0!	Unigene044510	466	485	380	505	-45.4	TCGATAAACCTCTGCATCCA		TTGCTCGTTATTACTGTTGCCTGTTTGTTTATTTTATTGGTGCGTTTTGTGGTATCGAGGTTTCCCGTTTGATCCAGCAGTTAGTTTCTGCTTTCAAGTCTTTGTGCTTTGTTATGTTTTGTTCTTTGTCGTCAAGAAAATACAGGCAAAATAGTATTTTTTTTCTCTGTTGTAGATTTTTCATTTGTGTTTATTTTGTTAGTGTCGGGCTGAAGTCACTGGAGGCAGCGGTTCATCGACCTCTTCCTGAGAATTTGTTGTGGCATTAACACAAAACATGAATCGGTCGATAAACCTCTGCATCCAGCGCTCACCCTCTCTCTCATTGTTTACATTTATTTCATTATTTTCATATTATTCTTTGTTGTTGCTGAGAAATTGAAGGAAACCAAAATAAAA…
miR166a	799.84	1774.44	2.21849	Unigene016522	301	321	131	341	-64.8	GGAATGTTGTCTGGCTCGAGG		GTTAGATTTATCAGTTTGCAGAAAGAAAGAGGGAGAGATATTGAGAGCTAGCGGAGGAGGCTAGGGTAATTTGGTGTATGTTGGGGGGAATGTTGGCTGGCTCGAGGCTTTCAAATGGAGGTTCTTCATATAAAAAGGAACTCTTGAGGCTTCGGACCAGGCTTCATTCCCCTCAAACTTGTACACGTTCGATTCATGGAGATATATATTGTCTTCTTCAGGCCAGCCAGTTTAATTCACAATTATTCAAAGTTTTGGGCTTCGATGTGCATGGTTAATCTCGTGAAGGTTAGGTTGAGAGGAATGTTGTCTGGCTCGAGGTCATGGAGGTTGATTCTCTATGACACTTTTCCGGGGTTAAGTTTCAGTACAAGTACTGGAAAAGTTCATAATTTGAAC…
miR166b	12.76	29.06	2.27743	Unigene016588	225	245	94	265	-72.72	GGAATGTTGTTTGGCTCGAGG		AGAGAGAGAGAGAGAGAGATTTCCACAGTACCCTCGATTACCTTCATGATCATCAGCTGCATCATCACGTTGAAAGATGGAGAGAGAGAGATCTGAGGATAGTAATCGGTTCACGGGAATGAAGCCTGGTCCGAGATCACATTAGCTTATAAATCTTTAATTTTTGTTTTTCTGGAGGCTCGAAAGTCCCAAAAAACTTCAAAGACTTAACATCACCAACATGCCCTCGAGCCAAACAACATTCCCATAAACCTTGACCCCTCGATGTTCAACGTACATATATTTTAGACAATACCGATCCATCGGCAAATTATATATATGGTCGGAAACGACGCCTAGCTAACTCGCTAGTCCAACAAACATATATGTATATATATATATATA
miR166b-3p	1039.87	2045.77	1.96733	Unigene016588	114	134	94	265	-72.72	TCGGACCAGGCTTCATTCCCG		AGAGAGAGAGAGAGAGAGATTTCCACAGTACCCTCGATTACCTTCATGATCATCAGCTGCATCATCACGTTGAAAGATGGAGAGAGAGAGATCTGAGGATAGTAATCGGTTCACGGGAATGAAGCCTGGTCCGAGATCACATTAGCTTATAAATCTTTAATTTTTGTTTTTCTGGAGGCTCGAAAGTCCCAAAAAACTTCAAAGACTTAACATCACCAACATGCCCTCGAGCCAAACAACATTCCCATAAACCTTGACCCCTCGATGTTCAACGTACATATATTTTAGACAATACCGATCCATCGGCAAATTATATATATGGTCGGAAACGACGCCTAGCTAACTCGCTAGTCCAACAAACATATATGTATATATATATATATA
miR166e	66.39	129.63	1.95255	Unigene016522	87	107	67	191	-56.9	GGAATGTTGGCTGGCTCGAGG		GTTAGATTTATCAGTTTGCAGAAAGAAAGAGGGAGAGATATTGAGAGCTAGCGGAGGAGGCTAGGGTAATTTGGTGTATGTTGGGGGGAATGTTGGCTGGCTCGAGGCTTTCAAATGGAGGTTCTTCATATAAAAAGGAACTCTTGAGGCTTCGGACCAGGCTTCATTCCCCTCAAACTTGTACACGTTCGATTCATGGAGATATATATTGTCTTCTTCAGGCCAGCCAGTTTAATTCACAATTATTCAAAGTTTTGGGCTTCGATGTGCATGGTTAATCTCGTGAAGGTTAGGTTGAGAGGAATGTTGTCTGGCTCGAGGTCATGGAGGTTGATTCTCTATGACACTTTTCCGGGGTTAAGTTTCAGTACAAGTACTGGAAAAGTTCATAA
miR166e*	21270	39508.5	1.85748	Unigene016522	412	432	281	435	-54.43	TCGGACCAGGCTTCATTCCCC		TTGGGGGGAATGTTGGCTGGCTCGAGGCTTTCAAATGGAGGTTCTTCATATAAAAAGGAACTCTTGAGGCTTCGGACCAGGCTTCATTCCCCTCAAACTTGTACACGTTCGATTCATGGAGATATATATTGTCTTCTTCAGGCCAGCCAGTTTAATTCACAATTATTCAAAGTTTTGGGCTTCGATGTGCATGGTTAATCTCGTGAAGGTTAGGTTGAGAGGAATGTTGTCTGGCTCGAGGTCATGGAGGTTGATTCTCTATGACACTTTTCCGGGGTTAAGTTTCAGTACAAGTACTGGAAAAGTTCATAATTTGAACCCTAAATGATTCTCGGACCAGGCTTCATTCCCCCCA
miR166c	765.31	1598.91	2.08923	Unigene022068	579	599	559	740	-74.24	GGAATGTTGTCTGGCTCGAGG		TTTGTCTTTTATAGCGTTGGCTTTGAGCTCTTTTTTACTCTTCTTATAACTCTCCCATACCATATCGTTCTCATTCATTATCACCACCACCAATCCCCCATCTCTGATCCCTCTGATCCCCCTTAAAGATAGGCGAGACTCATGGGGGACTAGAGACATACACTCTTCCTCAGAGTTGAAGATGATATGTGTGAGATATTGGAAGCCTTTTGTTTTGAGGGGAATGTTGTCTGGCTCGAGGACACTTTGTTTGATCCTTGTTTTGTTACTCTAGTCAATCTAAATATACGGCTACCAAAGCTGATAATTCGTGATAATATGTGGGTCATGTTTTAGTGTCGTCGGACCAGGCTTCATTCCCCCCAATTTTACGCTTCCATGGAGCTATGCCAAGGCTTT…
miR167a	1263.65		0	Unigene076280	1127	1147	1056	1167	-51.9	TGAAGCTGCCAGCATGATCTA		AGAATCAGATATAGAAGAAGGTAAATCTTGCATCCTGTTCAAAAGAGTGAAATTTGAATAGAGAATATTACCAAATCTTATCCTAGGGCTTTTCCCTAGAATACCCAGATGGGCATATATATATATATGAGATATATATTTATAATCCAGCGGAGATCGTAGCAAGAATGGACATCAATTTGTGAAAAAAATTATGGGTTTTTCGTGATTCCATCAACAGGTGAAGCTGCCACATGATCCGATCTTTCCTTGATTAATCGAGAGGGAAGTTTAGATCATGCTGGCAGCTTCAACCGCTAGTGGTGCACGAGAAGCAGGTAAGGCAGCCACAGATTGACGAAGATGGATAAGAGAGATCAGAGAGAGAGAGAGA
miR167d		8.14	#DIV/0!	Unigene042823	395	416	385	741	-99.62	TGAAGCTGCCAGCATGATCTGG		GAGGCCGGTCCCCTCCATAAGATCAGCGTGCATATCCCGTGCCTTCTTTTGGCAATCTTAATGGAAGAGTGAATTCAGTTTCCGGTGTTCCTTAAAGCTGCTTAATTTCCAACAGAGGCCGGCCATGAGATGCTATTCCTTAATATTTTTTAGTCCGTTCGTCGATCCCACGTACGTGTCTGCCTGGTATATGTTGGTTAATTGAGAGGTTGAAGCTGCCAGCATGATCTGGTAAGAACCTATATATCCCTCCGAGACTATTCTAGGGCAAATCTTGCACCGGAAATTTTAGCCATGTATATATATATATAGATCATCTCCAGCTTTAGATCACCAATTCTCTTTCTTGCTTCCATTCTTTGATATATATTTGAGGGTATATTTATATATATAGATATA…
isomiR167d	17.31		0	Unigene042823	395	415	385	741	-99.62	TGAAGCTGCCAGCATGATCTG		GAGGCCGGTCCCCTCCATAAGATCAGCGTGCATATCCCGTGCCTTCTTTTGGCAATCTTAATGGAAGAGTGAATTCAGTTTCCGGTGTTCCTTAAAGCTGCTTAATTTCCAACAGAGGCCGGCCATGAGATGCTATTCCTTAATATTTTTTAGTCCGTTCGTCGATCCCACGTACGTGTCTGCCTGGTATATGTTGGTTAATTGAGAGGTTGAAGCTGCCAGCATGATCTGGTAAGAACCTATATATCCCTCCGAGACTATTCTAGGGCAAATCTTGCACCGGAAATTTTAGCCATGTATATATATATATAGATCATCTCCAGCTTTAGATCACCAATTCTCTTTCTTGCTTCCATTCTTTGATATATATTTGAGGGTATATTTATATATATAGATATA…
miR167e	262.51	159.17	0.606339	Unigene043953	76	97	56	177	-54.92	TGAAGCTGCCAGCATGATCTGA		AAAAGAAGAAGAAGAAGAAGAAAAGGGCGGAGAAGATGATAATTAAGAGGAGTCGAATCGTGCACCACTTGCAGTTGAAGCTGCCAGCATGATCTGAGCTTTCTTCTGCAACCTAAATATATATGCTTGAAAGCATAGATCATATGGCAGTTTCACCTGTTGATGGAAGCATGAGAATAGTTCCCATATACAGAACCCTAATTCCATCTTCTTATTCATATGATTCAAGCAACCCATTAGGGTTTTTTTTAATTTCGCTTAGAAACCCCCAAGAGAAAGGTATCTTATCGTCTTCCATCATATTTTCACTCGTTTGGCTACAATATTCCATTTTACTTTTGCAGACTTCGTTTTTTTTTGGCTTTTTTTGATAAATAT
miR167f	252.56	674.85	2.67204	Unigene029287	4	25	1	93	-36	TGAAGCTGCCAGCATGATCTTA		AGTTGAAGCTGCCAGCATGATCTTAAACTTTCTCCTTTGCTGAGGAAAGATCAGATCATGGGGCAGTTTCACCTGTTGTTGGCCGCACCAGTAACCCTAATTCGGCCCTCACAAACCCTATCTTACATGTTTTTGTTTTTTTATTTTTTCTTTTCTTTGCATGATCAATCCCTAGAAAAAGGTGCATGTATATGTAATCTTCTCGTCCATGATTTGAAATCATACCAGGTTTCGATGGTTTTTAATTTCTAAATATTTCAGTGTACAAGTACCTGTACTGGTTTCTGTATAGAT
miR167c	270.26	156.29	0.578295	Unigene012062	23	44	943	1064	-54.92	TGAAGCTGCCAGCATGATCTGA		TATTTATCAAAAAAAGCCAAAAAAAAACGAAGTCTGCAAAAGTAAAATGGAATATTGTAGCCAAACGAGTGAAAATATGATGGAAGACGATAAGATACCTTTCTCTTGGGGGTTTCTAAGCGAAATTAAAAAAAACCCTAATGGGTTGCTTGAATCATATGAATAAGAAGATGGAATTAGGGTTCTGTATATGGGAACTATTCTCATGCTTCCATCAACAGGTGAAACTGCCATATGATCTATGCTTTCAAGCATATATATTTAGGTTGCAGAAGAAAGCTCAGATCATGCTGGCAGCTTCAACTGCAAGTGGTGCACGATTCGACTCCTCTTAATTATCATCTTCTCCGCCCTTTTCTTCTTCTTCTTCTTCTTTTGGTTGAAGAGTCTGTAGATATG…
miR167b	248.64	604.77	2.43231	Unigene074542	531	552	521	611	-38.8	TGAAGCTGCCAGCATGATCTTA		ATTCTTCAGTCCCCAAATAATAGCATATTTCCCATTCGTTTCCCTCAAATTCCCATTCCCCTCCTCACTCTTCTATTTATACACCTCTTTATCGTCTTCTCCATCAAACCCTAGCAGAACCAGCAGCAGTGGTGCCAAAACAGGTCGATCTCTACATAATTTCTATAGCTCACCAGTGCACATTTTCTTATCACGTGCTCCACCATCAGTTGAAGCTGCCAGCATGATCTTAACCTTTCTCCTTTGCTGAGGAACGATCAGATCATGCGGTAGTTTCACCTGTTGTTGGCCGCACCAATGCAGAAACCCTAATCCCTCTCAAACTATATATATTTCCAAATTCTTTGCTTTTATACACGTCCTTTAGTTTCCCTTGACCAATTCCTAGAAAAATGTATA…
miR168a	1230.93	1260.49	1.02401	Unigene064122	888	908	878	947	-26.1	TCGCTTGGTGCAGGTCGGGAA		ATGACCTGAGATCTGACCAGGACCCACCGAGAAACGCGAGATCCATGCAACCGCTGCTTCACCGCGGTCTCCGATTCAGTTGATGCAAGGCGGGATCCAATTCGCCCATTTCCCTCCACAACCATAACCAACCAATCTCAATACGCTACCAAGCGCAGAAACAATGGTATTCCAATATGTGTATACATACATAAAGGGCAAGCGAAGCAGTTCCCGACCTGCACCAAGCGAATTAGAGACCGCCGGTAACTAAACCAAGCTCGCCTCACGCCGCAGAGAGAGAGAGAGAGAGAG
miR169a	0.39	2.2	5.64103	Unigene041524	1039	1059	890	1079	-82.8	TAGCCAAGGATGACTTGCCTG		TTAACTGAAATTAATATATAATATCGAGGGGAAACAAATATTGAAAAGAGTAGTACTTATACTCAACCTCCCTTTCTTTATTATAAAAAGGAAGACATATATATTTATATGTATATATATACCTTTCTTGCGTCTCGTTCATCAGAAGCCTATGGCTATCCATGTTTTCTAGGCACCATGAAGAAGATTAGGTCAATCATGAAAGATAAGAGCCCGTCTCGTTAGCCGAGGAGACTGCCTGTATACCACAGAAGGATCCTAAACATAGCGTGCGACGTCGGTTCCTTTGACGCACGGCTGCCGGCTGCCAAATCATGGTCCTCGTATAATTAGGCCCTTCGTGAAGCTGCAGGCAAGTCATCCTTGGCTACAAAACAAGGCTCTTTATCCTCATGGAAG…
miR169h		1.31	#DIV/0!	Unigene018862	204	223	87	243	-57.8	TAGCCAAGGATGACTTGCCT		TCTTGTATGCAAAAATAAATATATATAGTAGTGTTCATGATGAGGGATGTTCAGACGTTGCAGTTCGAAGAAGAGAAGACCTGGCATGAGAATGAAGAGACTGTAAGATTAGCCAAGGAGACTGCCTACGAATCACAGAAAGAGTTTCTAGGGATCCAAACACACAAAACTACTAATTATATCTTGAAGCCGCTTGGAGGAGCAGGCAAGTCATCCTTGGCTACCAAACAAAGACTCTTATCCTCATGATAGATCTCTCCTCTCAAAAATATATTTCCTTA
miR169c	38.93	111.89	2.87413	Unigene025337	84	104	972	1124	-64	CAGCCAAGGATGACTTGCCGG		TGCTGGACAAATAATATTATTGTAAATGACCTCCTCGTGTAGAAGCAGCAAGACCCTCAAATAAGAAATCTGCAATGGGAAGCTCGATCGTTCACTTAACTTACAGATGGAAAGCCGCATCCAGCAGCAAAATAAGCAGCAATATTGGTGACGATCCCCATCAGCACAGTCATTCTTGATATTATCATCATAAATCCAGCATGACAAAAGGAGGCAGTTACATAGCCAGAGATGACTTGCCGGATAGCTCGACCATGATCAGCATGTATGCATGGTAAATACATATATACTGTCATGTATATGTAAGTTTTGCCGGCAAGTCATCCTTGGCTGCATTACATAACCTCATTTCAACATGCAAGATTCTAGATGAAAATAGGTCCACATCATAGAGGAAGC…
isomiR171a*	1.18		0	Unigene065097	332	351	231	371	-46.1	TGATTGAGCCGTGCCAATAT	miR171a_gi|470125304|ref|XP_004298643.1|_PREDICTED:_uncharacterized_protein_LOC101309831_[Fragaria_vesca_subsp._vesca] miR171a_gi|470125304|ref|XP_004298643.1|_PREDICTED:_uncharacterized_protein_LOC101309831_[Fragaria_vesca_subsp._vesca] miR171a_gi|462416704|gb|EMJ21441.1|_hypothetical_protein_PRUPE_ppa001781mg_[Prunus_persica]	CTTCAGCTATCACTGCATGGTATTTTTCTTTCAACCTAGCTAGCTTCTTGTTGATTTCTTCTTTTTATCATCGAGTCTTTTTACTTTGATCCTCCGAAATATATGTAGCTTTTGCATATATATATATATGTTCCTTCATGGCCGTGTTCATGATCATTGGGAATACGTGCAAGAAGATCAGGGATTCCAGGAGTATACATATGTGAAATAGCTACTTTGATATTGGCCTGGTTCACTCAGACGAAAAACAAAGCAGTCAATGGGGAGTGTACGTCACTAGCTTTTCTTTTCTTTTCTAATTTGATTGAGCCGTGCCAATATCTCAGTGCTCTTTCATTTCTTCCGGACTCTCATCACTACAATACTTGAGGCCGAGATCAACATACCAATCAAAACGTT…
miR171b		6.95	#DIV/0!	Unigene041723	1152	1171	1132	1252	-56.4	TTGAGCCGTGCCAATATCAC		AGTGCTCTTAATTAATAACCCCAATCCATGAAGATCATTGACAAAAAGATGGTATATATGGCCGAACGAGTTATAAAGATAGAAGGAAAAAGGAAAGAATATTGAAACATGACTTAAATCACCTTCGATCCCTAACCGAGAAGCCGGACAAGAGAGAAGTAGCAAGGCCTGGCGCTTCGCATCCTTGGTAAGAGATATGAGGACTTGGGAGCAGCGGAACGTGATATTGGCACGGCTCAATCAAAAAGCAGCGCCCGAGACAATTTGAGCACCGCTTTCTTATTGAACCGGACCAATATCCCGTTAAACGGATCCATTCTCCCATGGATCACCATGTTTACTCTCAGCAACAGTACTTCTGCACATCTGCAAAAATCCTACACACAGATCAAACTATTA…
miR171a		0.95	#DIV/0!	Unigene065097	251	271	231	372	-46.1	TATTGGCCTGGTTCACTCAGA		CTTCAGCTATCACTGCATGGTATTTTTCTTTCAACCTAGCTAGCTTCTTGTTGATTTCTTCTTTTTATCATCGAGTCTTTTTACTTTGATCCTCCGAAATATATGTAGCTTTTGCATATATATATATATGTTCCTTCATGGCCGTGTTCATGATCATTGGGAATACGTGCAAGAAGATCAGGGATTCCAGGAGTATACATATGTGAAATAGCTACTTTGATATTGGCCTGGTTCACTCAGACGAAAAACAAAGCAGTCAATGGGGAGTGTACGTCACTAGCTTTTCTTTTCTTTTCTAATTTGATTGAGCCGTGCCAATATCTCAGTGCTCTTTCATTTCTTCCGGACTCTCATCACTACAATACTTGAGGCCGAGATCAACATACCAATCAAAACGTT…
miR171a-3p	203.26	443.52	2.18203	Unigene065097	332	352	231	372	-46.1	TGATTGAGCCGTGCCAATATC	miR171d_gi|470125304|ref|XP_004298643.1|_PREDICTED:_uncharacterized_protein_LOC101309831_[Fragaria_vesca_subsp._vesca] miR171d_gi|470125304|ref|XP_004298643.1|_PREDICTED:_uncharacterized_protein_LOC101309831_[Fragaria_vesca_subsp._vesca] miR171d_gi|462416704|gb|EMJ21441.1|_hypothetical_protein_PRUPE_ppa001781mg_[Prunus_persica]	CTTCAGCTATCACTGCATGGTATTTTTCTTTCAACCTAGCTAGCTTCTTGTTGATTTCTTCTTTTTATCATCGAGTCTTTTTACTTTGATCCTCCGAAATATATGTAGCTTTTGCATATATATATATATGTTCCTTCATGGCCGTGTTCATGATCATTGGGAATACGTGCAAGAAGATCAGGGATTCCAGGAGTATACATATGTGAAATAGCTACTTTGATATTGGCCTGGTTCACTCAGACGAAAAACAAAGCAGTCAATGGGGAGTGTACGTCACTAGCTTTTCTTTTCTTTTCTAATTTGATTGAGCCGTGCCAATATCTCAGTGCTCTTTCATTTCTTCCGGACTCTCATCACTACAATACTTGAGGCCGAGATCAACATACCAATCAAAACGTT…
miR171j		10.76	#DIV/0!	Unigene004167	357	377	272	397	-47.2	TTGAGCCGCGCCAATATCACT	miR171d-5p_gi|470125304|ref|XP_004298643.1|_PREDICTED:_uncharacterized_protein_LOC101309831_[Fragaria_vesca_subsp._vesca] miR171d-5p_gi|470125304|ref|XP_004298643.1|_PREDICTED:_uncharacterized_protein_LOC101309831_[Fragaria_vesca_subsp._vesca] miR171d-5p_gi|462416704|gb|EMJ21441.1|_hypothetical_protein_PRUPE_ppa001781mg_[Prunus_persica]	TTAGTGAAGTGCTTTTTTTCCTTTCTGGTTGTTAACCTGCTACCAGGCTGGCCAGCGAGCATGAAAAGCCCACAAGACCTCTGCAAACTCTTTAGTCCACATGGCTTGATCAGAAGATCAGCATGCATTCATGGAGGAAGCTAGAACTTTTGCTTTGTGCTGTGCTCTCTTTTCTATAAGAGAGAGGACGTTGGTGTGGATGCTTGGGGAACAAAGAAAGCGATGTTGGTGAGGTTCAATCCGATGACTGCTTTACGAGTGCAAGTCGTAAGAGACGATCTCAGATTGAGCCGCGCCAATATCACTTTCAACAATATGATCAGTTCCTCGATCAATTGCATGCTTTCCCTCTCGATCCCGGCCTGATCGGTTTCTCTTCAGACCTTGCATAATGCTGCT…
miR171j*		0.48	#DIV/0!	Unigene004167	292	312	272	397	-47.2	CGATGTTGGTGAGGTTCAATC		TTAGTGAAGTGCTTTTTTTCCTTTCTGGTTGTTAACCTGCTACCAGGCTGGCCAGCGAGCATGAAAAGCCCACAAGACCTCTGCAAACTCTTTAGTCCACATGGCTTGATCAGAAGATCAGCATGCATTCATGGAGGAAGCTAGAACTTTTGCTTTGTGCTGTGCTCTCTTTTCTATAAGAGAGAGGACGTTGGTGTGGATGCTTGGGGAACAAAGAAAGCGATGTTGGTGAGGTTCAATCCGATGACTGCTTTACGAGTGCAAGTCGTAAGAGACGATCTCAGATTGAGCCGCGCCAATATCACTTTCAACAATATGATCAGTTCCTCGATCAATTGCATGCTTTCCCTCTCGATCCCGGCCTGATCGGTTTCTCTTCAGACCTTGCATAATGCTGCT…
miR171c	0.58	0.58	1	Unigene075887	146	166	126	244	-48.2	AGATATTGGTGCGGTTCAATC		AAGACATCCCATTTACTCCAATACAACATATCCTACCTTCTTTGCCTGATGATGATCTCTTCTTTCTTCTTCTCATCTGTTCTTTTGATGATCACTATGTTGCATTAATCATAGAAGGTTTTTTCCTCTTAGCTAGACAACTCCAAAAAGCTGCAGGATTGAGGTTTTCTATGGAGATCATCATGATACATCACGGTACTCACAGTATATAAGCAACGTGAGATATTGGTGCGGTTCAATCCGAAAGCAGCACTCTCTCAGGCTAGAGCTCTGTTATTTGATTGAGCCGTGCCAATATCACGTTCCGCTGCTCCCAAGTCCTCATATCTCTTACCAAGGATGCGAAGCGCCAGGCCTTGCTACTTCTCTCTTGTCCGGCTTCTCGGTTAGGGATCGAAG…
miR172a	867.58		0	Unigene027954	701	721	691	808	-45	AGAATCTTGATGATGCTGCAT		ATGCAGCTAGCATCATCAACATTCTCTTTCTCTTAATTTCCAGCAATAAAATAATAAAACCCCATCTACATCTCCAGCAAGAAGCACCTGAAAAGATGCTATTTCCCACCTTAACAAATTTTGTGCAGAAGAATATTCACAGATCTGTTGAATGGCAGCTCGATCTGATTGGCGGGAGAAAATCCACTTTTGTATAGTCGTTTCTTGCCGATGCAGCATCATCAAGATTCTCACTTTCAAAGAGCTTTGGCAGAGAGATTTTGCATCACCAACCGTGCTTTCCCATGTGAATCTTGAAGATGCAACACCCGCAAACAACTGACTGTCAATCTATATATCGTCCATGCACAACGCCTGATTTTACCGAATATGTGCACTAAATATTATGTCAAGAAAGGT…
isomiR172a		3.27	#DIV/0!	Unigene027954	701	720	681	816	-51.7	GAATCTTGATGATGCTGCAT		TTTAAAGCTCATGCAGCTAGCATCATCAACATTCTCTTTCTCTTAATTTCCAGCAATAAAATAATAAAACCCCATCTACATCTCCAGCAAGAAGCACCTGAAAAGATGCTATTTCCCACCTTAACAAATTTTGTGCAGAAGAATATTCACAGATCTGTTGAATGGCAGCTCGATCTGATTGGCGGGAGAAAATCCACTTTTGTATAGTCGTTTCTTGCCGATGCAGCATCATCAAGATTCTCACTTTCAAAGAGCTTTGGCAGAGAGATTTTGCATCACCAACCGTGCTTTCCCATGTGAATCTTGAAGATGCAACACCCGCAAACAACTGACTGTCAATCTATATATCGTCCATGCACAACGCCTGATTTTACCGAATATGTGCACTAAATATTATGT…
miR172d	3.82	8.44	2.20942	Unigene019962	451	471	431	572	-58.1	GGAATCTTGATGATGCTGCAG		ATATCGGGGTTAACCTGCAAAAAACCCTAAAAATATCAACCGGCACGGGTTAGAATGAAAATTCAATCAGAAAAAGTGGTTTCTGATCCGTAGATCTAAAAGTGATTATGGCAAACTCATTTTCGAAGTAATCGATGACTATGAGTTACCTTCAATATTATTGGCACCAAAATTGAGGGCATAGTCTTCATAACCTGTTAGTCTTAGCCATTTATTGCCGCTGCAGCATCATCAAGATTCCCAGATCACAGGCCATACGGAATAAAGCGATGAACTACCCCGAAAAGGCCCTCAAAACGATTGTGAATCTTGATGATGCTCCATCCGCAAACAATTGCTGTTGGTCTTTAGAACTTCGTCATCATTTTTAGCCCATGCAAGAGATAGAATAGGAAGAAC…
miR172b	824.63	1722.23	2.08849	Unigene020925	494	514	437	524	-32.4	AGAATCTTGATGATGCTGCAT		CGTTCATGCTTTTAATGGAAGAATGCCATTATACAAACCCAAGAAGTTAACTCATTTATTCTGCATCTATCGTGTATAGGTTTTGTGTTTAGGGTTTCAAATCCTCACCAATTTAGACACTTTTCATGGTCTTCTTTGAAAACCCCAATATATATATACATATGCCTCTAATGTTCTAATTTTGATTGGCTCGATGGACAGTTGTTGTTTGTAGAAGTAGCATCATTAAGATTCACATTTAGAGGCTGCAATTTGTGAGAATCTTGATGATGCTGCATTAGCAATAAACGGCTAAACGAGGAGAGGAACTCGGTTTGCTAGTGTCCCCTTGAACATGGTAAAGCTTCTCTCACCACCTATTCGTTTCTTTTCTTTCTTTAATCTAGAGTAATTATTAGG…
miR319a		3.63	#DIV/0!	Unigene045470	1263	1283	1253	1436	-88.6	CTTGGACTGAAGGGAGCTCCC		GTCAAACAGGTAGTAATAATTAACTTACCTTTGCATCACCATAAGAGTGCTTGGCGTCGGAAAGGGAAAAGCAATCGGTGAACGATATTTATCTTTAGCAATTCAAGCAAACCACTTTATTCAAACATGGACTTAATTAAGAAATAAAATGAGCACTAACAAAGAAAGATTTTAGATCAAGAGAAGAGATTTAAGTAACATAACAAGAAAGGGAGCTCCCTTCAGTCCAAGTACAGGAAGCTAAAGATCCAATTTGTCTCCCGGTTCATTCACTCATTTACTGGGTATCTCCTTTTAACACAGCATGTGGATGAATGAGTCGGCAGCTAATTGAATCCTGCAGCCACCCATGAGTGGACTGAAGAGGGCTCCCTTCACCGTCAATCATTGAGAAGAAAG…
miR390a	1534.7	1753.64	1.14266	Unigene021216	80	100	70	171	-44.6	AAGCTCAGGAGGGATAGCGCC		CACAACCAATGTCACAGAAAGCCACTAGTTGCTTCCCGTTGATGTAAAAAGAAAAGAAAAAAGTATGGAAGAATCTGTTAAGCTCAGGAGGGATAGCGCCATGGAGTAATAGCACTGGCTTTTGATTCTTTTGTTCTGTAGCGCTATCCATCCTGAGTTCCACCGGTTCTTCTTGCTCTCTCTCTCTCTCTATCCGTCCTGGCCTTCTGCAGGTGCAGCAGCAAGCTAGCAGTCTTTTCCAAAGAGATCAACGAGAGAATGTTCATGAGGTAAGCAGTAGTACTGGTACTCCCATCTTTTTACATGCCCCTTGCTTTTTCCTCTTCTAATGTACCATATCTTTTGTGTTTGGGAAGCTAGCTAGCTAGCTAG
miR390d	686.86	660.35	0.961404	Unigene039493	999	1019	906	1039	-62.4	AAGCTCAGGAGGGATAGCACC		ACAATAAGTTCCAAAGTTTTGTTCAGGAGAAATTTAAGGAGGAATTTAAATCCAGGCACAACGAGTTAGGATCATCTTCTGGAGGAAACTTCAGAGTACTCTTGATGGTAAACCCAGATTTCACACATCCGATCAATATCCTCGATCGGAGCCGATCGAGACCACTGATCATCGGAGCAGCTAGCAATCGCTATACCCCAGAGAGAGTAAGAAGAACCCGTGCAACTCAGGATAGATAGCACCAGTACTGATCACACCCAACATGATGATCATCGTTAGAGTACTACATGGCTGGTGCTATCCCTCCTGAGCTTTACAGATTCTACTGTACTGTTAATTTACAGTATGAATCAGAATCTAGACGAAGAAAAGCCTATACAAAGCTATAGAAAGAAAAGG…
miR390b*		0.89	#DIV/0!	Unigene021214	142	162	61	182	-52.7	CGCTATCCATCCTGAGTTCCA		CACAACCAATGTCACAGAAAGCCACTAGTTGCTTCCCGTTGATGTAAAAAGAAAAGAAAAAAGTATGGAAGAATCTGTTAAGCTCAGGAGGGATAGCGCCATGGAGTAATAGCACTGGCTTTTGATTCTTTTGTTCTGTAGCGCTATCCATCCTGAGTTCCACCGGTTCTTCTTGCTCTCTCTCTCTCTCTATCCGTCCTGGCCTTCTGCAGGTGCAGCAGCAAGCTAGCAGTCTTTTCCAAAGAGATCAACGAGAGAATGTTCATGAGGGAGTAAGGGCTGCTGTTGACTAAACTTTTCAATTGCGTGGTGTGGCCGGTGTTACATCGTATGCCCCCAAATTCGAGCTTTTCTGATATTTATTCCGTCTTCTTCAGATCAAG
miR390b	28.72	33.17	1.15494	Unigene021214	81	100	61	182	-52.7	AGCTCAGGAGGGATAGCGCC	miR390e_gi|462421158|gb|EMJ25421.1|_hypothetical_protein_PRUPE_ppa017760mg_[Prunus_persica]	CACAACCAATGTCACAGAAAGCCACTAGTTGCTTCCCGTTGATGTAAAAAGAAAAGAAAAAAGTATGGAAGAATCTGTTAAGCTCAGGAGGGATAGCGCCATGGAGTAATAGCACTGGCTTTTGATTCTTTTGTTCTGTAGCGCTATCCATCCTGAGTTCCACCGGTTCTTCTTGCTCTCTCTCTCTCTCTATCCGTCCTGGCCTTCTGCAGGTGCAGCAGCAAGCTAGCAGTCTTTTCCAAAGAGATCAACGAGAGAATGTTCATGAGGGAGTAAGGGCTGCTGTTGACTAAACTTTTCAATTGCGTGGTGTGGCCGGTGTTACATCGTATGCCCCCAAATTCGAGCTTTTCTGATATTTATTCCGTCTTCTTCAGATCAAG
miR395a	1.46	1.84	1.26027	Unigene062217	366	386	274	406	-54.4	CTGAAGTGTTTGGGGGAACTC		ATCTACCCCTTACACGAGTTGTTTCCTTTTGATTCCCAGCGTAGGCGTATTGTATATATATAGAAGACCAAATGAAAGAGGGAAATGAGAAACGATCGATATATGGCCCGCAGTACTTCTCTTGCTATAAATTGTTGAGTGAGTGCCCCAACCTCCTTATGTACTCACCAAACAAAACAAATGGAAAGTGGCAGAACAACATGTTCAAATGTCCCCGAGAGTTCCCTTGACCACTTCATTGGGGTCGACGGACGTCTGTCTTTGAATGAAATGGTCATCCAGCTGCTCTCTACTGAAGTGTTTGGGGGAACTCCTGATGGCATTTGATTAGCACTTTGCAAAACAAGGCCCGAGAAAGGAAGCTGTATGCCCTTCCCTTTTTATGCAAAAACAAGAGAG…
miR397a	25.8	81.67	3.1655	Unigene021972	733	753	659	773	-45.8	TCATTGAGTGCAGCGTTGATG		CTTGTCTGCTATGTCCTTGAAGACTTGCTCATGGGCATCTATTTCCTGCAAAACGCCATTACATATATTGAAGATTATTAAAAAAAAAGCCGATAGTATTTTTCTGCAACAACAATGGCAGCAAACTTTCATACCAGTTTTAACGATTTGCTGTTCCCAAACAAACTTGGTGCCTAGGCTCCTAGCTAGGATCTCCCGGGATCAATATCCCCTATAGATACATGATTGGGTGCAGCGCTAACGAAAATTTCCAACACAAAAAGAAGAGGACTTTCATCAACGCTGCACTCAATGATGTTTCTCAATCTGGGAGTCTCCTAAATCCATACTCCAACTTACTGCTACAGACCCAGATATCTCGGTG
miR397b	1.41		0	Unigene021973	642	662	573	682	-45.8	ATTGAGTGCAGCGTTGATGAA		TTCATGACTCATGACCAATCCGTTCATCTTCTGGAAAATGAAGAGAAACCATAATTTGGTTCTGAAATGAAGAGAAACCGTCGATGCTTGTCTGCTATGTCCTTGAAGACTTGCTCATGGGCATCTATTTCCAGTTTTAACGATTTGCTGTTCCCAAACAAACTTGGTGCCTAGGCTCCTAGCTAGGATCTCCCGGGATCAATATCCCCTATAGATACATGATTGGGTGCAGCGCTAACGAAAATTTCCAACACAAAAAGAAGAGGACTTTCATCAACGCTGCACTCAATGATGTTTCTCAATCTGGGAGTCTCCTAAATCCATACTCCAACTTACTGCTACAGACCCAGATATCTCGGTG
miR397c	25.7	73.92	2.87626	Unigene014111	330	350	320	412	-44.6	TCATTGAGTGCAGCGTTGATG		TTAATATTTGGGCCAGCAGCCTTAATTGACGGTAGCAGCAGCTCAGAATCTGTCAACTAAGTAAAATGGTAGTACAAATCAATACAAATCGGTGTACTATACATTTGGATTTATAGGCTTATTTACAGACATGATGAACGCACCGAGATGTCTGGGTCTGTTACAGTAAGGTTGGAGTATGGATTTAGGAGACTCCCAGATTGAGAAACATCATTGAGTGCAGCGTTGATGAAAGTCCTCTTCTTTTTGTGTTGGACATTTTCGTTAGCGCTGCACCCAATCATGTTTCTATAGGGGATATTGATCCCGGGAGATCCTAGCTAGGCACCAAGTTTGTTTGGGAACAGCAAATCGTTAAAATTGGTATGAAAGTTTGCTGCCATTGTTGTTGCAGAAAGA…
miR398a	0.34	2.26	6.64706	Unigene063696	246	266	123	276	-57.12	TGTGTTCTCAGGTCGCCCCTG		ACGGAAGTACTGAGGTGTAGTACATTTTTTTAGGTAAAGTACTGATTTAAAAGTGTTGCTGTGGCTATATAACATGGAATATCTTTCTCCATTGGCATCACCAGATTGTGGGGAAAGAGGCAAGAAAGTCGTGTAAATTAAAGGTGGATGAGCCTTACAGGGGCAACATGAGATCACATGTGGGCATTCTTATTATTCACATGACACCCTTTCTGCTTGTGTTCATGTGTCCTATAGACTACAAATGTGTTCTCAGGTCGCCCCTGCAGGACTTTCCTCCACCGCATGATCATGATCATGGTGATGCAATCGGCTTGATGGTTTTAAGCTGGCAATAATCATAGCTTAATAGCCAGGTCAGCAAGGTCATCTTCCCCAACTCCTTTCCAAATCCCACCG…
miR482d	205.23		0	Unigene012804	205	224	185	306	-55.1	GGAATGGGCTGTTTGGGATG	miR482c-5p_gi|76782200|gb|ABA54870.1|_putative_chorismate_synthase_[Fagus_sylvatica]	ATGCTCTATAGGGGTGGGTAGGTGGCGTTGTGGTCCAATTAGGGTTGGAGTCTCTATATAAAGAAGGCGAAGATCTAGTTGCTTCTATCGAAAGTTATTTATGGTATAGCGGCCATACTTACGAGTGAAAGCAAGAAATTAACAATAGCTGAGGTCATGTTACTGAGAAGAGGGAAAGGGAGATTAGAGCTACTGGAAGTTGTGGGAATGGGCTGTTTGGGATGAAAGAAAGGAAGAAAGTTCTGATCTTTGCGGAGTTGATTCTTCCCAAAGCCGCCCATTCCAATGACTTCCGGCGGTTCCTCCCTTTCCCTTCCATCTCTACCCATTTTACCCGTTTGGGCTTCTGCTATTCTGCCTCGTTGAGTAATCCGTACAAGGTATAATTATTTTTTTTCT…
miR408	2.25	9.75	4.33333	Unigene007501	2400	2420	2380	2503	-61	ATGCACTGCCTCTTCCCTGGC		TGGAATGCGAGTGATCTGCATAAAAAAAGTGACAAAATCACAAACTAGTTATATAATGCAGCCTCAGAGACCAGAAAGAAAGTACCCAGGAGCTCATTTTTGCTTCAACAAACATTAATATATGCAATTGTGTATAGGAGTAAGGAAATGTGTGTGTGAGAGTGATACCAAATTAAAAGATTAATGTAGGGGAGAGGAGAGAAAAGAGGAGAGAGGCACAGCCAGGGAAGAGGCAGTGCATGAGTAGAGCCACAACAGGCTCCAATCCTGTCGATGGTTCCATCCATGCTCTGCCCACTCCCTGTCTATGTTTGATCTCTTGCTGTTGTCTCTCAAACTTCTCTTTCTCCTCACATATTCACCTTTACCTCACATATCTGTCACCATCTCAACAACTGT…

## Sheet: Table S5
	Table S5a Conserved miRNAs identified in Carya cathayensis
	miRNA names	miRNA sequence(5-3)	Arm	Length(nt)	normalize reads		Ratio	MFE	LP	model
					MF	AF
	miR156a	TGACAGAAGAGAGTGAGCACA	5'	21	33.05	121.91	3.69	-55	125	up-regulated
	miR156b	TGACAGAAGAGAGTGAGCAC	5'	20	235.95	487.03	4.689	-62.1	124	up-regulated
	miR156j	TGACAGAAGAGAGTGAGCAC	5'	20		418.68		-64.5	127	up-regulated
	miR160a	TGCCTGGCTCCCTGTATGCCA	5'	21	34.12	355.79	10.43	-57.5	125	up-regulated
	miR160e	TGCCTGGCTCCCTGTATGCCA	5'	21	33.35	323.47	9.69925	-55.9	122	up-regulated
	miR166a	GGAATGTTGTCTGGCTCGAGG	5'	21	799.84	1774.44	2.22	-64.8	211	up-regulated
	miR166b	GGAATGTTGTTTGGCTCGAGG	5'	21	12.76	29.06	2.28	-72.72	172	up-regulated
	miR166c	GGAATGTTGTCTGGCTCGAGG	5'	21	765.31	1598.91	2.08923	-74.24	182	up-regulated
	miR167a	TGAAGCTGCCAGCATGATCTA	3'	21	1263.65			-51.9	112	down-regulated
	miR167b	TGAAGCTGCCAGCATGATCTTA	5'	22	248.64	604.77	2.43231	-38.8	91	up-regulated
	miR167f	TGAAGCTGCCAGCATGATCTTA	5'	22	252.56	674.85	2.67	-36	93	up-regulated
	miR169a	TAGCCAAGGATGACTTGCCTG	5'	21	0.39	2.2	5.64	-82.8	190	up-regulated
	miR169c	CAGCCAAGGATGACTTGCCGG	5'	21	38.93	111.89	2.87413	-64	153	up-regulated
	miR171a-3p	TGATTGAGCCGTGCCAATATC	3'	21	203.26	443.52	2.18	-46.1	142	up-regulated
	miR172a	AGAATCTTGATGATGCTGCAT	5'	21	867.58			-45	118	down-regulated
	miR172b	AGAATCTTGATGATGCTGCAT	3'	21	824.63	1722.23	2.08849	-32.4	88	up-regulated
	miR172d	GGAATCTTGATGATGCTGCAG	5'	21	3.82	8.44	2.20942	-58.1	142	up-regulated
	miR397a	TCATTGAGTGCAGCGTTGATG	3'	21	25.8	81.67	3.17	-45.8	115	up-regulated
	miR397c	TCATTGAGTGCAGCGTTGATG	5'	21	25.7	73.92	2.87626	-44.6	93	up-regulated
	miR398a	TGTGTTCTCAGGTCGCCCCTG	3'	21	0.34	2.26	6.65	-57.12	154	up-regulated
	miR408	ATGCACTGCCTCTTCCCTGGC	5'	21	2.25	9.75	4.33	-61	124	up-regulated
	miR482d	GGAATGGGCTGTTTGGGATG	5'	20	205.23			-55.1	122	down-regulated
	Table S5b Novel miRNAs identified in Carya cathayensis
	miRNA names	miRNA sequence(5-3)	Arm	Length(nt)	normalize reads		Ratio	MFE	LP	model
					MF	AF
	cca_miR19	AGGCTGTGACGATGGTTGGA	5'	20	3.65	1.37		-48.7	163	down-regulated
	cca_miR27	TGGTATGGGCGAGTTGGGAAG	5'	21		5825.56		-55.3	106	up-regulated
	cca_miR38	AGATGTTGGCGCGGTTCAATC	5'	21	7.31	16.11	2.2	-41.1	86	up-regulated
	cca_miR45	TTGTCAGGGTTGTGATTCTCC	5'	21	0.73	0.3		-90.4	309	down-regulated
	cca_miR55	TGCTATCTATCCTGAGTTGCA	5'	21	2.64	5.82	2.2	-62.4	134	up-regulated
	cca_miR65	TGGACATGGGTGAATTGGTAAG	5'	22	386.29	775.18	2.01	-57.9	108	up-regulated
	cca_miR67	TGCATTTGCACCTGCACCTAT	5'	21	1.41	3.51	2.49	-44.2	128	up-regulated
	cca_miR77	TATTTGCAAGCCGGTGTGGAG	5'	21	1.41	3.15	2.23	-84.7	179	up-regulated
	cca_miR87	AGAATTACAATTCTGACAAAT	5'	21	0.34	1.6	4.71	-90.4	309	up-regulated
	cca_miR92	CAGGGAGTGGGCAGAGCATGG	5'	21	17.54	48.62	2.77	-61	124	up-regulated
	cca_miR100	TTACCATTGATGGCTAAATGTG	5'	22	0.28	0.71	2.54	-25.1	188	up-regulated
	cca_miR105	AGGCAGTCTCCTCGGCTAAC	5'	20	0.73	3.09	4.23	-82.8	190	up-regulated
	cca_miR107	TGAAGCTGCCAGCATGATCTGT	3'	22	7.03	16.88	2.4	-39.5	86	up-regulated
	cca_miR110	TGCTTAGCACAAGTTAGACTAC	5'	22	0.67	2.02	3.01	-81.7	317	up-regulated
	cca_miR113	TCCCTACTCCGCCCATGCCATA	5'	22		1374.9		-55.3	106	up-regulated
	cca_miR122	CAACCTACTGAAACCGACATG	5'	21	0.39	1.78	4.56	-37.3	125	up-regulated
	cca_miR125	TAAGATGTGGCACATTTATCA	3'	21	2.59	9.27	3.58	-22.1	136	up-regulated
	cca_miR128	GGGGCAACATGAGATCACATG	5'	21	0.51	3.86	7.57	-46.92	126	up-regulated
	cca_miR129	GGCAGTCTCCTTGGCTAATC	3'	20	1.12	8.26	7.38	-57.8	157	up-regulated
	cca_miR140	AGGTGCAGGTTTAGGTGCAAA	3'	21	1.86	5.94	3.19	-44.6	130	up-regulated
	cca_miR145	TTCTTCACGTCGGGTTCACCA	5'	21	4.83	1.84		-43.4	167	down-regulated
	cca_miR157	TTTGCAACTGTAGAGGGCGAT	5'	21	0.62	0.3		-76.8	258	down-regulated
	cca_miR158	TTCCCTTGACCACTTCATTGG	5'	21	3.26	7.67	2.35	-54.4	131	up-regulated
	cca_miR164	AGATCATGGGGCAGTTTCACC	5'	21	28.56	132.96	4.66	-36	93	up-regulated
	cca_miR172	GGAGGCAGCGGTTCATCGACC	5'	21	8.88	29.3	3.3	-45.4	126	up-regulated
	cca_miR176	TTGCATAACTCGGGAGCTTC	5'	20		1173.59		-59.11	127	up-regulated
